# Supplementary material for: 3-Benzoyl-1-[4-(methyl­sulfan­yl)phen­yl]thio­urea
Source: Acta Crystallogr Sect E Struct Rep Online. 2013 May 18;69(Pt 6):o923. doi: 10.1107/S1600536813013159 (PMC3685073; doi:10.1107/S1600536813013159)
Supplement: Supplementary file 1 [file e-69-0o923-sup1.cif]

##############################################################################
#                                                                            #
# This CIF contains the data in a paper accepted for publication in          #
# Acta Crystallographica Section E. It conforms to the requirements of       #
# Notes for Authors for Acta Crystallographica Section E, and has been       #
# peer reviewed under the auspices of the IUCr Commission on Journals.       #
#                                                                            #
# Full details of the Crystallographic Information File format               #
# are given in the paper "The Crystallographic Information File (CIF):       #
# a New Standard Archive File for Crystallography" by S. R. Hall, F. H.      #
# Allen and I. D. Brown [Acta Cryst. (1991), A47, 655-685].                  #
#                                                                            #
# The current version of the core CIF dictionary is obtainable from          #
# ftp://ftp.iucr.org/pub/cif_core.dic.                                       #
#                                                                            #
# Software is freely available for graphical display of the structure(s)     #
# in this CIF. For information consult the CIF software page                 #
# http://www.iucr.org/resources/cif/software.                                #
#                                                                            #
# This file may be used for bona fide research purposes within the           #
# scientific community so long as proper attribution is given to the journal # 
# article from which it was obtained.                                        #
#                                                                            #
##############################################################################
data_global
_audit_creation_method     'WinGX routine CIF_UPDATE'
_audit_conform_dict_name     cif_core.dic
_audit_conform_dict_version     2.4
_journal_data_validation_number     ?
_journal_date_recd_electronic     2013-05-03
_journal_date_accepted     2013-05-13
_journal_name_full     'Acta Crystallographica, Section E'
_journal_year     2013
_journal_volume     69
_journal_issue      6
_journal_page_first     o923
_journal_page_last     o923
_journal_paper_category     QO
_journal_paper_doi     10.1107/S1600536813013159
_journal_coeditor_code     QM2097
_publ_contact_author_name     'Castro, Rosane de P.'
_publ_contact_author_address
;
Instituto de F\'isica, Universidade Federal de Goi\'as
PObox 131, 74001-970 Goi\\^ania, GO
Brazil
;
_publ_contact_author_email     rosanepc@posgrad.ufg.br
_publ_contact_author_fax     '55(62)35211014 ext. 228'
_publ_contact_author_phone     '55(62)35211014 ext. 247'
_publ_section_title
;
3-Benzoyl-1-[4-(methylsulfanyl)phenyl]thiourea
;
loop_
    _publ_author_name
    _publ_author_footnote
    _publ_author_address
    'Castro, Rosane de P.' ?
;
Instituto de F\'isica--UFG
Caixa Postal 131, 74001-970 Goi\^ania, GO
Brazil
;
    'Macedo Jr, Fernando C.' ?
;
Departamento de Qu\'imica--UEL
Caixa Postal 6001, 86051-990 Londrina, PR
Brazil
;
    'Brito, Tiago O.' ?
;
Departamento de Qu\'imica--UEL
Caixa Postal 6001, 86051-990 Londrina, PR
Brazil
;
    'de F\'atima, Angelo' ?
;
Departamento de Qu\'imica--UFMG,
31270-901 Belo Horizonte, MG
Brazil
;
    'Sabino, Jos\'e R.' .
;
Instituto de F\'isica--UFG
Caixa Postal 131, 74001-970 Goi\^ania, GO
Brazil
;
_publ_section_synopsis     .
data_I
_audit_creation_method     'WinGX routine CIF_UPDATE'
_chemical_name_systematic
;
3-Benzoyl-1-[4-(methylsulfanyl)phenyl]thiourea
;
_chemical_formula_moiety     'C15 H14 N2 O S2'
_chemical_formula_sum     'C15 H14 N2 O S2'
_chemical_formula_iupac     'C15 H14 N2 O S2'
_chemical_formula_weight     302.42
_symmetry_cell_setting     triclinic
_symmetry_space_group_name_H-M     'P -1'
_symmetry_space_group_name_Hall     '-P 1'
loop_
    _symmetry_equiv_pos_as_xyz
    'x, y, z'
    '-x, -y, -z'
_cell_length_a     5.9131(2)
_cell_length_b     9.5826(3)
_cell_length_c     13.3149(4)
_cell_angle_alpha     96.7290(10)
_cell_angle_beta     91.5330(10)
_cell_angle_gamma     94.5030(10)
_cell_volume     746.46(4)
_cell_formula_units_Z     2
_cell_measurement_reflns_used     7480
_cell_measurement_theta_min     4.978
_cell_measurement_theta_max     54.13
_cell_measurement_temperature     308(2)
_exptl_crystal_description     'prism'
_exptl_crystal_colour     'colourless'
_exptl_crystal_size_max     0.7
_exptl_crystal_size_mid     0.34
_exptl_crystal_size_min     0.24
_exptl_crystal_density_diffrn     1.345
_exptl_crystal_density_method     'not measured'
_exptl_crystal_F_000     316
_exptl_absorpt_coefficient_mu     0.353
_exptl_absorpt_correction_type     multi-scan
_exptl_absorpt_process_details
;
(SADABS; Bruker, 2010)
;
_exptl_absorpt_correction_T_min     0.9173
_exptl_absorpt_correction_T_max     1.0
_exptl_special_details     ?
_diffrn_ambient_temperature     308(2)
_diffrn_radiation_type     MoK\a
_diffrn_radiation_wavelength     0.71073
_diffrn_radiation_monochromator     'Multilayer optics monochromator'
_diffrn_measurement_device_type     'Bruker APEXII CCD'
_diffrn_measurement_method     '\f and \w scans'
_diffrn_reflns_number     11518
_diffrn_reflns_av_R_equivalents     0.0213
_diffrn_reflns_theta_min     1.54
_diffrn_reflns_theta_max     27.12
_diffrn_reflns_theta_full     27.12
_diffrn_measured_fraction_theta_max     0.997
_diffrn_measured_fraction_theta_full     0.997
_diffrn_reflns_limit_h_min     -7
_diffrn_reflns_limit_h_max     7
_diffrn_reflns_limit_k_min     -12
_diffrn_reflns_limit_k_max     11
_diffrn_reflns_limit_l_min     -17
_diffrn_reflns_limit_l_max     17
_refine_special_details
;
Refinement of <i>F</i>^2^ against ALL reflections. The weighted <i>R</i>-factor
<i>wR</i> and goodness of fit <i>S</i> are based on <i>F</i>^2^, conventional
<i>R</i>-factors <i>R</i> are based on <i>F</i>, with <i>F</i> set to zero for
negative <i>F</i>^2^. The threshold expression of <i>F</i>^2^ >
2\s(<i>F</i>^2^) is used only for calculating <i>R</i>-factors(gt) <i>etc</i>.
and is not relevant to the choice of reflections for refinement.
<i>R</i>-factors based on <i>F</i>^2^ are statistically about twice as large
as those based on <i>F</i>, and <i>R</i>- factors based on ALL data will be
even larger.
;
_reflns_number_total     3285
_reflns_number_gt     2908
_reflns_threshold_expression     I>2\s(I)
_refine_ls_structure_factor_coef     Fsqd
_refine_ls_matrix_type     full
_refine_ls_R_factor_all     0.0389
_refine_ls_R_factor_gt     0.0342
_refine_ls_wR_factor_ref     0.0989
_refine_ls_goodness_of_fit_ref     1
_refine_ls_restrained_S_all     1
_refine_ls_number_reflns     3285
_refine_ls_number_parameters     183
_refine_ls_number_restraints     0
_refine_ls_hydrogen_treatment     constr
_refine_ls_weighting_scheme     calc
_refine_ls_weighting_details
         'calc w=1/[\s^2^(Fo^2^)+(0.0481P)^2^+0.2312P] where P=(Fo^2^+2Fc^2^)/3'
_atom_sites_solution_hydrogens     geom
_atom_sites_solution_primary     direct
_atom_sites_solution_secondary     difmap
_refine_ls_shift/su_max     0.029
_refine_ls_shift/su_mean     0.004
_refine_diff_density_max     0.188
_refine_diff_density_min     -0.222
_refine_ls_extinction_method     'SHELXL97 (Sheldrick, 2008)'
_refine_ls_extinction_coef     0.038(4)
loop_
    _atom_type_symbol
    _atom_type_description
    _atom_type_scat_dispersion_real
    _atom_type_scat_dispersion_imag
    _atom_type_scat_source
    C C 0.0033 0.0016 'International Tables Vol C Tables 4.2.6.8 and 6.1.1.4'
    N N 0.0061 0.0033 'International Tables Vol C Tables 4.2.6.8 and 6.1.1.4'
    O O 0.0106 0.006 'International Tables Vol C Tables 4.2.6.8 and 6.1.1.4'
    S S 0.1246 0.1234 'International Tables Vol C Tables 4.2.6.8 and 6.1.1.4'
    H H 0 0 'International Tables Vol C Tables 4.2.6.8 and 6.1.1.4'
_computing_data_collection     'APEX2 (Bruker, 2010)'
_computing_cell_refinement     'SAINT (Bruker, 2010)'
_computing_data_reduction     'SAINT (Bruker, 2010)'
_computing_structure_solution     'SHELXS97 (Sheldrick, 2008)'
_computing_structure_refinement     'SHELXL97 (Sheldrick, 2008)'
_computing_molecular_graphics     'ORTEP-3 for Windows (Farrugia, 2012)'
_computing_publication_material     'WinGX (Farrugia, 2012)'
loop_
    _atom_site_type_symbol
    _atom_site_label
    _atom_site_fract_x
    _atom_site_fract_y
    _atom_site_fract_z
    _atom_site_U_iso_or_equiv
    _atom_site_adp_type
    _atom_site_calc_flag
    _atom_site_refinement_flags
    _atom_site_occupancy
    _atom_site_disorder_assembly
    _atom_site_disorder_group
    N N2 0.6544(2) 0.96378(13) 0.72447(9) 0.0477(3) Uani d . 1 . .
    H H2 0.6015 0.8875 0.6881 0.057 Uiso calc R 1 . .
    S S1 0.66478(9) 1.12397(4) 0.90198(3) 0.06291(17) Uani d . 1 . .
    C C7 -0.0806(4) 0.4643(2) 0.83445(17) 0.0745(6) Uani d . 1 . .
    H H7 -0.1007 0.368 0.8133 0.089 Uiso calc R 1 . .
    C C4 -0.0192(3) 0.75005(17) 0.89870(12) 0.0506(3) Uani d . 1 . .
    H H4 0.0007 0.8462 0.9205 0.061 Uiso calc R 1 . .
    C C11 0.9002(3) 1.18452(18) 0.53854(11) 0.0519(4) Uani d . 1 . .
    H H11 0.8552 1.2143 0.4776 0.062 Uiso calc R 1 . .
    C C1 0.5795(2) 0.98624(14) 0.81784(10) 0.0418(3) Uani d . 1 . .
    C C2 0.3113(3) 0.77171(15) 0.78408(11) 0.0460(3) Uani d . 1 . .
    C C5 -0.1955(3) 0.6678(2) 0.93446(15) 0.0647(5) Uani d . 1 . .
    H H5 -0.2941 0.7087 0.9803 0.078 Uiso calc R 1 . .
    C C12 1.1161(2) 1.22405(16) 0.57927(11) 0.0453(3) Uani d . 1 . .
    C C13 1.1798(3) 1.17840(18) 0.67070(12) 0.0518(4) Uani d . 1 . .
    H H13 1.3244 1.2054 0.699 0.062 Uiso calc R 1 . .
    N N1 0.4143(2) 0.88724(12) 0.84430(9) 0.0433(3) Uani d . 1 . .
    H H1 0.3711 0.8995 0.9056 0.052 Uiso calc R 1 . .
    O O1 0.3658(2) 0.73896(13) 0.69735(9) 0.0679(4) Uani d . 1 . .
    C C10 0.7507(3) 1.10043(17) 0.58862(11) 0.0509(4) Uani d . 1 . .
    H H10 0.6051 1.0746 0.5611 0.061 Uiso calc R 1 . .
    C C3 0.1268(2) 0.68897(15) 0.83058(11) 0.0445(3) Uani d . 1 . .
    C C14 1.0303(3) 1.09336(18) 0.71986(12) 0.0504(4) Uani d . 1 . .
    H H14 1.0751 1.0624 0.7804 0.061 Uiso calc R 1 . .
    C C9 0.8147(2) 1.05463(14) 0.67869(10) 0.0428(3) Uani d . 1 . .
    S S2 1.32148(7) 1.32969(6) 0.52237(4) 0.06877(17) Uani d . 1 . .
    C C8 0.0945(3) 0.54539(17) 0.79760(14) 0.0604(4) Uani d . 1 . .
    H H8 0.1906 0.5041 0.7508 0.072 Uiso calc R 1 . .
    C C6 -0.2246(3) 0.5255(2) 0.90207(17) 0.0748(6) Uani d . 1 . .
    H H6 -0.343 0.4706 0.9263 0.09 Uiso calc R 1 . .
    C C15 1.1792(3) 1.3752(2) 0.41292(15) 0.0684(5) Uani d . 1 . .
    H H15A 1.1327 1.2911 0.3684 0.103 Uiso calc R 1 . .
    H H15B 1.2801 1.4357 0.3787 0.103 Uiso calc R 1 . .
    H H15C 1.0482 1.4235 0.4326 0.103 Uiso calc R 1 . .
loop_
    _atom_site_aniso_label
    _atom_site_aniso_U_11
    _atom_site_aniso_U_22
    _atom_site_aniso_U_33
    _atom_site_aniso_U_12
    _atom_site_aniso_U_13
    _atom_site_aniso_U_23
    N2 0.0555(7) 0.0429(6) 0.0431(6) -0.0071(5) 0.0160(5) 0.0024(5)
    S1 0.0905(3) 0.0470(2) 0.0462(2) -0.0230(2) 0.0246(2) -0.00146(16)
    C7 0.0898(14) 0.0473(9) 0.0854(14) -0.0157(9) 0.0241(11) 0.0132(9)
    C4 0.0487(8) 0.0492(8) 0.0547(9) 0.0025(6) 0.0078(6) 0.0100(7)
    C11 0.0503(8) 0.0663(10) 0.0393(7) -0.0055(7) 0.0054(6) 0.0138(7)
    C1 0.0477(7) 0.0374(7) 0.0416(7) 0.0016(5) 0.0110(6) 0.0095(5)
    C2 0.0521(8) 0.0418(7) 0.0440(7) -0.0021(6) 0.0100(6) 0.0065(6)
    C5 0.0528(9) 0.0740(11) 0.0698(11) 0.0033(8) 0.0211(8) 0.0161(9)
    C12 0.0423(7) 0.0493(8) 0.0451(7) 0.0007(6) 0.0133(6) 0.0085(6)
    C13 0.0373(7) 0.0671(10) 0.0525(8) 0.0004(6) 0.0061(6) 0.0148(7)
    N1 0.0512(7) 0.0402(6) 0.0384(6) -0.0042(5) 0.0125(5) 0.0070(5)
    O1 0.0822(9) 0.0649(7) 0.0496(7) -0.0246(6) 0.0248(6) -0.0069(5)
    C10 0.0470(8) 0.0623(9) 0.0406(7) -0.0116(7) 0.0048(6) 0.0043(6)
    C3 0.0480(8) 0.0426(7) 0.0433(7) -0.0032(6) 0.0057(6) 0.0107(6)
    C14 0.0465(8) 0.0622(9) 0.0463(8) 0.0070(7) 0.0092(6) 0.0187(7)
    C9 0.0471(7) 0.0409(7) 0.0403(7) 0.0000(6) 0.0151(6) 0.0041(5)
    S2 0.0501(3) 0.0899(4) 0.0694(3) -0.0149(2) 0.0089(2) 0.0348(3)
    C8 0.0725(11) 0.0450(8) 0.0630(10) -0.0055(7) 0.0204(8) 0.0063(7)
    C6 0.0698(12) 0.0687(12) 0.0873(14) -0.0163(9) 0.0230(10) 0.0250(10)
    C15 0.0701(11) 0.0769(12) 0.0640(11) 0.0050(9) 0.0201(9) 0.0291(9)
_geom_special_details
;
All s.u.'s (except the s.u. in the dihedral angle between two l.s. planes) are
estimated using the full covariance matrix. The cell s.u.'s are taken into
account individually in the estimation of s.u.'s in distances, angles and
torsion angles; correlations between s.u.'s in cell parameters are only used
when they are defined by crystal symmetry. An approximate (isotropic)
treatment of cell s.u.'s is used for estimating s.u.'s involving l.s. planes.
;
loop_
    _geom_bond_atom_site_label_1
    _geom_bond_atom_site_label_2
    _geom_bond_site_symmetry_2
    _geom_bond_distance
    _geom_bond_publ_flag
    N2 C1 . 1.3303(18) ?
    N2 C9 . 1.4331(17) ?
    N2 H2 . 0.86 ?
    S1 C1 . 1.6643(15) ?
    C7 C6 . 1.370(3) ?
    C7 C8 . 1.380(2) ?
    C7 H7 . 0.93 ?
    C4 C3 . 1.381(2) ?
    C4 C5 . 1.386(2) ?
    C4 H4 . 0.93 ?
    C11 C12 . 1.380(2) ?
    C11 C10 . 1.386(2) ?
    C11 H11 . 0.93 ?
    C1 N1 . 1.3890(17) ?
    C2 O1 . 1.2193(17) ?
    C2 N1 . 1.3783(18) ?
    C2 C3 . 1.4891(19) ?
    C5 C6 . 1.377(3) ?
    C5 H5 . 0.93 ?
    C12 C13 . 1.393(2) ?
    C12 S2 . 1.7635(14) ?
    C13 C14 . 1.384(2) ?
    C13 H13 . 0.93 ?
    N1 H1 . 0.86 ?
    C10 C9 . 1.378(2) ?
    C10 H10 . 0.93 ?
    C3 C8 . 1.391(2) ?
    C14 C9 . 1.380(2) ?
    C14 H14 . 0.93 ?
    S2 C15 . 1.778(2) ?
    C8 H8 . 0.93 ?
    C6 H6 . 0.93 ?
    C15 H15A . 0.96 ?
    C15 H15B . 0.96 ?
    C15 H15C . 0.96 ?
loop_
    _geom_angle_atom_site_label_1
    _geom_angle_atom_site_label_2
    _geom_angle_atom_site_label_3
    _geom_angle_site_symmetry_1
    _geom_angle_site_symmetry_3
    _geom_angle
    _geom_angle_publ_flag
    C1 N2 C9 . . 126.20(12) ?
    C1 N2 H2 . . 116.9 ?
    C9 N2 H2 . . 116.9 ?
    C6 C7 C8 . . 120.07(17) ?
    C6 C7 H7 . . 120 ?
    C8 C7 H7 . . 120 ?
    C3 C4 C5 . . 119.86(15) ?
    C3 C4 H4 . . 120.1 ?
    C5 C4 H4 . . 120.1 ?
    C12 C11 C10 . . 119.89(14) ?
    C12 C11 H11 . . 120.1 ?
    C10 C11 H11 . . 120.1 ?
    N2 C1 N1 . . 116.19(12) ?
    N2 C1 S1 . . 124.91(11) ?
    N1 C1 S1 . . 118.88(10) ?
    O1 C2 N1 . . 122.34(13) ?
    O1 C2 C3 . . 121.47(13) ?
    N1 C2 C3 . . 116.18(12) ?
    C6 C5 C4 . . 119.95(16) ?
    C6 C5 H5 . . 120 ?
    C4 C5 H5 . . 120 ?
    C11 C12 C13 . . 119.09(13) ?
    C11 C12 S2 . . 124.05(12) ?
    C13 C12 S2 . . 116.87(11) ?
    C14 C13 C12 . . 120.74(14) ?
    C14 C13 H13 . . 119.6 ?
    C12 C13 H13 . . 119.6 ?
    C2 N1 C1 . . 127.82(12) ?
    C2 N1 H1 . . 116.1 ?
    C1 N1 H1 . . 116.1 ?
    C9 C10 C11 . . 120.90(14) ?
    C9 C10 H10 . . 119.5 ?
    C11 C10 H10 . . 119.5 ?
    C4 C3 C8 . . 119.70(14) ?
    C4 C3 C2 . . 122.95(13) ?
    C8 C3 C2 . . 117.22(13) ?
    C9 C14 C13 . . 119.77(14) ?
    C9 C14 H14 . . 120.1 ?
    C13 C14 H14 . . 120.1 ?
    C10 C9 C14 . . 119.61(13) ?
    C10 C9 N2 . . 117.94(13) ?
    C14 C9 N2 . . 122.42(13) ?
    C12 S2 C15 . . 104.62(8) ?
    C7 C8 C3 . . 119.92(16) ?
    C7 C8 H8 . . 120 ?
    C3 C8 H8 . . 120 ?
    C7 C6 C5 . . 120.50(16) ?
    C7 C6 H6 . . 119.8 ?
    C5 C6 H6 . . 119.8 ?
    S2 C15 H15A . . 109.5 ?
    S2 C15 H15B . . 109.5 ?
    H15A C15 H15B . . 109.5 ?
    S2 C15 H15C . . 109.5 ?
    H15A C15 H15C . . 109.5 ?
    H15B C15 H15C . . 109.5 ?
loop_
    _geom_torsion_atom_site_label_1
    _geom_torsion_atom_site_label_2
    _geom_torsion_atom_site_label_3
    _geom_torsion_atom_site_label_4
    _geom_torsion_site_symmetry_1
    _geom_torsion_site_symmetry_2
    _geom_torsion_site_symmetry_3
    _geom_torsion_site_symmetry_4
    _geom_torsion
    _geom_torsion_publ_flag
    C9 N2 C1 N1 . . . . 176.58(13) ?
    C9 N2 C1 S1 . . . . -2.0(2) ?
    C3 C4 C5 C6 . . . . 0.0(3) ?
    C10 C11 C12 C13 . . . . -0.1(2) ?
    C10 C11 C12 S2 . . . . 179.62(12) ?
    C11 C12 C13 C14 . . . . 0.7(2) ?
    S2 C12 C13 C14 . . . . -179.05(12) ?
    O1 C2 N1 C1 . . . . 3.7(3) ?
    C3 C2 N1 C1 . . . . -175.71(13) ?
    N2 C1 N1 C2 . . . . -3.1(2) ?
    S1 C1 N1 C2 . . . . 175.56(12) ?
    C12 C11 C10 C9 . . . . -0.4(2) ?
    C5 C4 C3 C8 . . . . 0.6(2) ?
    C5 C4 C3 C2 . . . . 176.20(15) ?
    O1 C2 C3 C4 . . . . -145.13(17) ?
    N1 C2 C3 C4 . . . . 34.3(2) ?
    O1 C2 C3 C8 . . . . 30.6(2) ?
    N1 C2 C3 C8 . . . . -150.00(15) ?
    C12 C13 C14 C9 . . . . -0.8(2) ?
    C11 C10 C9 C14 . . . . 0.2(2) ?
    C11 C10 C9 N2 . . . . -177.77(14) ?
    C13 C14 C9 C10 . . . . 0.4(2) ?
    C13 C14 C9 N2 . . . . 178.27(13) ?
    C1 N2 C9 C10 . . . . -124.24(17) ?
    C1 N2 C9 C14 . . . . 57.8(2) ?
    C11 C12 S2 C15 . . . . 3.27(17) ?
    C13 C12 S2 C15 . . . . -177.03(13) ?
    C6 C7 C8 C3 . . . . 1.1(3) ?
    C4 C3 C8 C7 . . . . -1.2(3) ?
    C2 C3 C8 C7 . . . . -177.03(17) ?
    C8 C7 C6 C5 . . . . -0.5(4) ?
    C4 C5 C6 C7 . . . . -0.1(3) ?
loop_
    _geom_hbond_atom_site_label_D
    _geom_hbond_atom_site_label_H
    _geom_hbond_atom_site_label_A
    _geom_hbond_site_symmetry_A
    _geom_hbond_distance_DH
    _geom_hbond_distance_HA
    _geom_hbond_distance_DA
    _geom_hbond_angle_DHA
    N2 H2 O1 . 0.86 1.93 2.6250(16) 137.1
    N1 H1 S1 2_677 0.86 2.61 3.4358(12) 161.3
_iucr_refine_instructions_details
;
TITL mo_RTB64_FERNANDO_UEL_0m in P-1
CELL  0.71073   5.9131   9.5826  13.3149   96.729   91.533   94.503
ZERR     2.00   0.0002   0.0003   0.0004    0.001    0.001    0.001
LATT   1
SFAC  C    N    O    S    H
UNIT  30   4    2    4    28
MERG   2
FMAP   2
MPLA  6  O1 C2 N1 C1 S1 N2
MPLA  6  C3 C4 C5 C6 C7 C8
MPLA  6  C9 C10 C11 C12 C13 C14
MPLA  6  C9 C10 C11 C12 C13 C14 S2 C15
SIZE     0.24   0.34   0.70
ACTA
EQIV  $1  1-x, 2-y, 2-z
HTAB  N1 S1_$1
HTAB  N2 O1
HTAB    2.00000
BOND   $H
CONF
L.S.   4
TEMP    35.00
WGHT    0.048100    0.231200
EXTI    0.038386
FVAR       0.39208
N2    2    0.654367    0.963785    0.724466    11.00000    0.05549    0.04290 =
         0.04307    0.00240    0.01603   -0.00705
AFIX  43
H2    5    0.601512    0.887489    0.688112    11.00000   -1.20000
AFIX   0
S1    4    0.664777    1.123965    0.901981    11.00000    0.09053    0.04700 =
         0.04615   -0.00146    0.02458   -0.02300
C7    1   -0.080551    0.464302    0.834449    11.00000    0.08975    0.04726 =
         0.08540    0.01323    0.02408   -0.01571
AFIX  43
H7    5   -0.100662    0.368001    0.813345    11.00000   -1.20000
AFIX   0
C4    1   -0.019222    0.750054    0.898696    11.00000    0.04867    0.04924 =
         0.05474    0.01001    0.00781    0.00252
AFIX  43
H4    5    0.000729    0.846163    0.920510    11.00000   -1.20000
AFIX   0
C11   1    0.900212    1.184519    0.538539    11.00000    0.05027    0.06634 =
         0.03932    0.01385    0.00541   -0.00549
AFIX  43
H11   5    0.855198    1.214259    0.477603    11.00000   -1.20000
AFIX   0
C1    1    0.579525    0.986240    0.817841    11.00000    0.04772    0.03739 =
         0.04158    0.00953    0.01101    0.00157
C2    1    0.311339    0.771705    0.784081    11.00000    0.05208    0.04182 =
         0.04397    0.00646    0.00998   -0.00214
C5    1   -0.195532    0.667821    0.934457    11.00000    0.05277    0.07395 =
         0.06975    0.01609    0.02105    0.00327
AFIX  43
H5    5   -0.294135    0.708699    0.980304    11.00000   -1.20000
AFIX   0
C12   1    1.116056    1.224045    0.579267    11.00000    0.04228    0.04931 =
         0.04508    0.00852    0.01330    0.00066
C13   1    1.179809    1.178401    0.670700    11.00000    0.03731    0.06708 =
         0.05246    0.01483    0.00614    0.00041
AFIX  43
H13   5    1.324378    1.205366    0.699014    11.00000   -1.20000
AFIX   0
N1    2    0.414346    0.887243    0.844297    11.00000    0.05123    0.04022 =
         0.03837    0.00697    0.01254   -0.00424
AFIX  43
H1    5    0.371144    0.899519    0.905641    11.00000   -1.20000
AFIX   0
O1    3    0.365808    0.738958    0.697350    11.00000    0.08218    0.06486 =
         0.04960   -0.00693    0.02480   -0.02460
C10   1    0.750665    1.100425    0.588615    11.00000    0.04697    0.06227 =
         0.04056    0.00431    0.00477   -0.01161
AFIX  43
H10   5    0.605138    1.074553    0.561054    11.00000   -1.20000
AFIX   0
C3    1    0.126836    0.688974    0.830579    11.00000    0.04798    0.04260 =
         0.04331    0.01069    0.00569   -0.00316
C14   1    1.030337    1.093357    0.719865    11.00000    0.04647    0.06221 =
         0.04632    0.01872    0.00916    0.00698
AFIX  43
H14   5    1.075080    1.062432    0.780424    11.00000   -1.20000
AFIX   0
C9    1    0.814691    1.054633    0.678687    11.00000    0.04715    0.04091 =
         0.04034    0.00412    0.01514   -0.00003
S2    4    1.321478    1.329685    0.522374    11.00000    0.05010    0.08992 =
         0.06939    0.03483    0.00888   -0.01486
C8    1    0.094470    0.545392    0.797604    11.00000    0.07253    0.04499 =
         0.06302    0.00631    0.02042   -0.00550
AFIX  43
H8    5    0.190620    0.504079    0.750795    11.00000   -1.20000
AFIX   0
C6    1   -0.224636    0.525547    0.902066    11.00000    0.06977    0.06874 =
         0.08729    0.02498    0.02299   -0.01626
AFIX  43
H6    5   -0.343004    0.470612    0.926275    11.00000   -1.20000
AFIX   0
C15   1    1.179249    1.375233    0.412919    11.00000    0.07005    0.07686 =
         0.06395    0.02914    0.02006    0.00504
AFIX 137
H15A  5    1.132658    1.291126    0.368376    11.00000   -1.50000
H15B  5    1.280106    1.435696    0.378665    11.00000   -1.50000
H15C  5    1.048209    1.423465    0.432633    11.00000   -1.50000
HKLF 4  1.0  1.00  0.00  0.00  0.00  1.00  0.00  0.00  0.00  1.00
REM  mo_RTB64_FERNANDO_UEL_0m in P-1
REM R1 =  0.0342 for   2908 Fo > 4sig(Fo)  and  0.0389 for all   3285 data
REM    183 parameters refined using      0 restraints
END
WGHT      0.0433      0.2187
REM Highest difference peak  0.188,  deepest hole -0.222,  1-sigma level  0.036
Q1    1   0.2211  0.7252  0.8182  11.00000  0.05    0.19
Q2    1   0.8077  1.0406  0.6150  11.00000  0.05    0.19
Q3    1   1.3367  1.3466  0.5853  11.00000  0.05    0.18
Q4    1   1.4323  1.2707  0.5480  11.00000  0.05    0.17
Q5    1   0.7736  1.0706  0.9208  11.00000  0.05    0.17
Q6    1   0.8569  1.1207  0.5544  11.00000  0.05    0.16
Q7    1   1.1994  1.2665  0.5545  11.00000  0.05    0.16
Q8    1   1.1238  1.2321  0.6356  11.00000  0.05    0.16
Q9    1   0.1005  0.7171  0.8834  11.00000  0.05    0.16
Q10   1   0.6494  1.0381  0.8632  11.00000  0.05    0.15
Q11   1   0.0730  0.6319  0.8009  11.00000  0.05    0.15
Q12   1   1.0862  1.1588  0.7029  11.00000  0.05    0.14
Q13   1  -0.0333  0.5189  0.7972  11.00000  0.05    0.14
Q14   1   0.4454  0.7080  0.7407  11.00000  0.05    0.14
Q15   1   0.2930  0.7960  0.7058  11.00000  0.05    0.14
Q16   1   0.7517  1.0173  0.7010  11.00000  0.05    0.14
Q17   1   1.1216  1.1124  0.6849  11.00000  0.05    0.14
Q18   1   1.0235  1.1730  0.5543  11.00000  0.05    0.14
Q19   1   0.9855  1.2292  0.5749  11.00000  0.05    0.14
Q20   1   1.2176  1.4047  0.4739  11.00000  0.05    0.14
;
