# Supplementary material for: 3-Benzoyl-1-[4-(methyl­sulfan­yl)phen­yl]thio­urea
Source: Acta Crystallogr Sect E Struct Rep Online. 2013 May 18;69(Pt 6):o923. doi: 10.1107/S1600536813013159 (PMC3685073; doi:10.1107/S1600536813013159)
Supplement: Supplementary file 2 [file e-69-0o923-Isup2.hkl]

#
# h,k,l, Fc-squared, Fo-squared, sigma(Fo-squared) and status flag
#
data_I
_shelx_title ' mo_RTB64_FERNANDO_UEL_0m in P-1'
_shelx_refln_list_code          4
_shelx_F_calc_maximum       96.59
_exptl_crystal_F_000       316.00
_reflns_d_resolution_high  0.7796
 
loop_
 _symmetry_equiv_pos_as_xyz
 'x, y, z'
 '-x, -y, -z'
 
_cell_length_a     5.9131
_cell_length_b     9.5826
_cell_length_c    13.3149
_cell_angle_alpha  96.729
_cell_angle_beta   91.533
_cell_angle_gamma  94.503
 
_shelx_F_squared_multiplier     1.000
 
loop_
 _refln_index_h
 _refln_index_k
 _refln_index_l
 _refln_F_squared_calc
 _refln_F_squared_meas
 _refln_F_squared_sigma
 _refln_observed_status
   1   0   0      227.36      212.71      1.69 o
   2   0   0     1256.48     1234.95     11.23 o
   3   0   0      663.72      611.67      4.78 o
   4   0   0      344.51      341.44      2.88 o
   5   0   0        5.92        5.70      0.27 o
   6   0   0       50.94       53.30      1.26 o
   7   0   0        0.00        0.74      0.30 o
  -7   1   0       38.96       41.17      1.22 o
  -6   1   0        1.64        1.02      0.27 o
  -5   1   0       32.09       31.34      0.53 o
  -4   1   0       16.34       15.00      0.29 o
  -3   1   0        0.61        0.01      0.05 o
  -2   1   0      648.93      672.64      5.19 o
  -1   1   0     1562.03     1546.81     14.74 o
   0   1   0      960.47     1030.51     33.99 o
   1   1   0     1025.25     1014.49      7.06 o
   2   1   0      176.68      174.41      1.16 o
   3   1   0      577.08      580.29      4.76 o
   4   1   0        5.86        5.54      0.15 o
   5   1   0       49.34       48.05      0.75 o
   6   1   0        3.24        2.79      0.39 o
   7   1   0       20.96       24.30      0.84 o
  -7   2   0       10.14       10.41      0.69 o
  -6   2   0       21.48       24.30      1.07 o
  -5   2   0      112.49      108.14      1.30 o
  -4   2   0        1.36        3.06      0.16 o
  -3   2   0       24.27       30.66      0.61 o
  -2   2   0     1481.94     1499.83     13.48 o
  -1   2   0     4096.47     4085.33     67.50 o
   0   2   0      253.61      273.72      5.13 o
   1   2   0     2670.81     2735.63     46.53 o
   2   2   0      738.74      787.85      6.10 o
   3   2   0      479.04      496.36      3.37 o
   4   2   0      151.12      134.92      1.30 o
   5   2   0        1.37        0.93      0.18 o
   6   2   0       46.93       47.89      1.12 o
   7   2   0        1.42        0.84      0.26 o
  -7   3   0        2.97        2.41      0.46 o
  -6   3   0       23.19       24.93      0.87 o
  -5   3   0        0.14       -0.13      0.13 o
  -4   3   0        0.23       -0.06      0.10 o
  -3   3   0        0.23        0.65      0.26 o
  -2   3   0      190.51      216.33      1.99 o
  -1   3   0      830.52      873.13      7.82 o
   0   3   0       22.59       24.47      0.61 o
   1   3   0       25.93       23.95      0.78 o
   2   3   0       12.48       12.93      0.24 o
   3   3   0       35.12       43.28      0.53 o
   4   3   0        0.80        0.89      0.14 o
   5   3   0        0.21       -0.26      0.26 o
   6   3   0       22.62       22.77      1.11 o
   7   3   0        0.03       -0.33      0.33 o
  -7   4   0        6.66        5.99      0.86 o
  -6   4   0        4.53        6.15      0.36 o
  -5   4   0        1.24        1.25      0.18 o
  -4   4   0      186.20      184.25      2.01 o
  -3   4   0        5.77        5.98      0.27 o
  -2   4   0        1.40        3.20      0.13 o
  -1   4   0      340.56      324.75      2.66 o
   0   4   0       24.12       17.16      0.30 o
   1   4   0        5.96        8.72      0.52 o
   2   4   0      539.25      550.45      6.85 o
   3   4   0      144.41      138.99      1.44 o
   4   4   0      316.56      312.21      3.15 o
   5   4   0        7.90        8.26      0.59 o
   6   4   0        2.21        2.02      0.46 o
  -7   5   0        6.02        6.89      0.52 o
  -6   5   0        1.26        0.61      0.24 o
  -5   5   0        5.85        6.46      0.45 o
  -4   5   0        0.00       -0.12      0.12 o
  -3   5   0       20.43       16.27      0.47 o
  -2   5   0        0.07        0.12      0.09 o
  -1   5   0        6.36       10.83      0.19 o
   0   5   0      657.75      707.39      9.68 o
   1   5   0      251.33      251.52      3.95 o
   2   5   0      194.36      186.44      3.18 o
   3   5   0      327.59      315.52      5.13 o
   4   5   0        0.27        0.12      0.17 o
   5   5   0        1.66        1.76      0.26 o
   6   5   0        4.35        3.32      0.46 o
  -6   6   0        0.05        2.27      0.46 o
  -5   6   0       18.41       19.80      0.62 o
  -4   6   0        7.07        6.10      0.46 o
  -3   6   0       23.81       30.14      0.54 o
  -2   6   0      214.61      216.08      2.03 o
  -1   6   0      224.14      235.56      2.35 o
   0   6   0        7.01        8.45      0.25 o
   1   6   0      497.25      483.49     11.01 o
   2   6   0        4.10        4.65      0.39 o
   3   6   0      200.92      204.45      6.26 o
   4   6   0       73.30       72.48      1.20 o
   5   6   0        1.05        1.10      0.46 o
   6   6   0        6.94        8.00      0.65 o
  -6   7   0        1.57        1.34      0.33 o
  -5   7   0        3.30        1.75      0.32 o
  -4   7   0        4.47        4.70      0.38 o
  -3   7   0        6.63        6.12      0.44 o
  -2   7   0      384.83      374.71      3.40 o
  -1   7   0       66.95       65.04      0.76 o
   0   7   0        0.78        1.11      0.12 o
   1   7   0      729.03      726.15     16.35 o
   2   7   0     1005.76      994.76     21.99 o
   3   7   0      148.07      144.68      2.69 o
   4   7   0       49.24       50.14      1.06 o
   5   7   0       31.09       33.75      0.90 o
  -6   8   0        1.76        0.95      0.33 o
  -5   8   0        6.60        5.91      0.47 o
  -4   8   0        0.96        0.56      0.24 o
  -3   8   0       76.09       79.32      1.66 o
  -2   8   0        3.46        3.86      0.59 o
  -1   8   0       68.02       66.93      1.89 o
   0   8   0       40.82       45.65      0.90 o
   1   8   0      124.88      119.17      1.66 o
   2   8   0        6.91        6.25      0.72 o
   3   8   0       50.60       52.92      1.36 o
   4   8   0        0.11       -0.01      0.13 o
   5   8   0        0.39        0.44      0.18 o
  -5   9   0        2.64        2.46      0.59 o
  -4   9   0       13.17       13.08      0.74 o
  -3   9   0       28.52       31.89      1.76 o
  -2   9   0        4.34        4.11      0.34 o
  -1   9   0       22.07       20.76      0.91 o
   0   9   0      175.88      161.24      3.85 o
   1   9   0        3.74        3.77      0.33 o
   3   9   0       71.93       76.75      2.60 o
   4   9   0        2.77        2.36      0.24 o
  -4  10   0        0.02        0.62      0.32 o
  -3  10   0        0.90       -0.23      0.23 o
  -2  10   0        7.23        7.77      0.42 o
  -1  10   0       13.72       13.99      0.78 o
   0  10   0        2.15        1.30      0.33 o
   1  10   0        0.46        0.65      0.20 o
   2  10   0        7.78        8.07      0.39 o
   3  10   0       18.14       21.54      1.37 o
  -3  11   0        2.55        2.90      0.59 o
  -2  11   0       15.50       17.76      1.04 o
  -1  11   0        0.04       -0.26      0.26 o
   0  11   0        7.02        6.25      0.59 o
   1  11   0       30.75       34.75      1.17 o
   2  11   0        4.02        4.67      0.68 o
  -1  12   0        2.41        2.34      0.52 o
   0  12   0       12.32       14.44      0.85 o
   0 -12   1        3.70        3.58      0.46 o
   1 -12   1        6.98        7.68      0.78 o
   2 -12   1        3.14        2.67      0.59 o
  -2 -11   1        4.91        5.97      0.35 o
  -1 -11   1        0.07        0.07      0.20 o
   0 -11   1        0.63        0.85      0.33 o
   1 -11   1        4.16        1.82      0.46 o
   2 -11   1        0.21       -0.13      0.33 o
   3 -11   1        8.36        8.18      0.53 o
  -3 -10   1        4.00        3.25      0.72 o
  -2 -10   1       42.54       44.51      1.89 o
  -1 -10   1       11.97       10.28      0.52 o
   0 -10   1        4.88        3.58      0.39 o
   1 -10   1       47.56       44.78      1.50 o
   2 -10   1       22.55       22.66      0.64 o
   3 -10   1        1.72        1.09      0.30 o
   4 -10   1       21.12       20.20      0.87 o
  -4  -9   1        2.89        2.99      0.65 o
  -3  -9   1        0.31       -0.07      0.46 o
  -2  -9   1       18.55       17.31      1.11 o
  -1  -9   1        0.52        0.46      0.13 o
   0  -9   1       87.14       81.19      2.08 o
   1  -9   1        4.73        4.81      0.46 o
   2  -9   1       13.42       14.52      0.55 o
   3  -9   1        2.77        1.84      0.32 o
   4  -9   1        0.03        0.10      0.28 o
   5  -9   1       13.04       16.16      2.15 o
  -5  -8   1        0.72        0.38      0.55 o
  -4  -8   1       34.04       35.15      1.56 o
  -3  -8   1       87.40       87.20      1.91 o
  -2  -8   1       11.68       12.41      0.64 o
  -1  -8   1       24.93       22.97      1.30 o
   0  -8   1      243.02      244.25      3.28 o
   1  -8   1       16.28       13.60      0.65 o
   2  -8   1        2.40        1.52      0.23 o
   3  -8   1      134.61      134.56      3.71 o
   4  -8   1        1.09        1.20      0.26 o
   5  -8   1        0.41       -0.26      0.26 o
   6  -8   1        0.07       -0.33      0.33 o
  -5  -7   1       31.06       34.06      0.90 o
  -4  -7   1       18.02       17.75      0.51 o
  -3  -7   1       32.59       32.10      1.07 o
  -2  -7   1      143.70      143.06      2.70 o
  -1  -7   1        1.40        0.98      0.39 o
   0  -7   1      230.29      230.51      2.62 o
   1  -7   1        0.08        0.00      0.06 o
   2  -7   1       17.67       19.06      0.43 o
   3  -7   1       13.48       14.65      0.49 o
   4  -7   1      112.39      120.79      2.35 o
   5  -7   1       11.59       11.71      0.60 o
   6  -7   1        0.16        0.14      0.26 o
  -6  -6   1        0.07       -0.07      0.26 o
  -5  -6   1       36.77       36.97      0.94 o
  -4  -6   1        6.08        5.33      0.25 o
  -3  -6   1        3.59        3.63      0.39 o
  -2  -6   1        7.52        6.63      0.49 o
  -1  -6   1       67.51       70.33      2.15 o
   0  -6   1        1.31        2.06      0.13 o
   1  -6   1        4.25        6.48      0.20 o
   2  -6   1        7.70        7.33      0.20 o
   3  -6   1        3.87        4.26      0.30 o
   4  -6   1       12.85       10.57      0.46 o
   5  -6   1        1.13        0.84      0.19 o
   6  -6   1        1.54        1.98      0.41 o
  -6  -5   1        6.12        7.29      0.65 o
  -5  -5   1       11.83       11.65      0.65 o
  -4  -5   1       33.20       32.57      0.65 o
  -3  -5   1     1237.42     1241.95     19.03 o
  -2  -5   1      113.91       97.36      2.54 o
  -1  -5   1     1602.42     1561.27     33.90 o
   0  -5   1        4.38        3.24      0.11 o
   1  -5   1        1.27        0.11      0.04 o
   2  -5   1      232.14      218.46      2.03 o
   3  -5   1       32.28       30.07      0.59 o
   4  -5   1       55.56       54.55      0.89 o
   5  -5   1       35.76       38.48      0.67 o
   6  -5   1        4.26        4.21      0.28 o
   7  -5   1        8.07        8.88      0.73 o
  -6  -4   1        4.38        4.75      0.59 o
  -5  -4   1       13.26       11.52      0.65 o
  -4  -4   1       28.67       24.97      0.70 o
  -3  -4   1        0.19        0.20      0.09 o
  -2  -4   1       28.92       36.19      0.69 o
  -1  -4   1        0.48        0.72      0.20 o
   0  -4   1       67.08       72.36      0.94 o
   1  -4   1      153.36      163.12      1.38 o
   2  -4   1       73.92       83.26      0.87 o
   3  -4   1      173.97      184.57      2.19 o
   4  -4   1       16.72       15.53      0.41 o
   5  -4   1        0.45        0.87      0.16 o
   6  -4   1        0.28        1.09      0.26 o
   7  -4   1        0.09       -0.25      0.29 o
  -7  -3   1       17.92       20.36      1.17 o
  -6  -3   1       41.89       41.39      1.50 o
  -5  -3   1       13.70       13.13      0.83 o
  -4  -3   1       21.18       20.89      0.33 o
  -3  -3   1      678.34      669.89      5.93 o
  -2  -3   1       45.79       29.64      0.55 o
  -1  -3   1      891.78      933.70     32.52 o
   0  -3   1     2552.40     2505.71    202.01 o
   1  -3   1       20.93       17.10      0.25 o
   2  -3   1      684.25      737.12      7.65 o
   3  -3   1     1861.62     1871.64     20.69 o
   4  -3   1        0.31       -0.09      0.22 o
   5  -3   1       16.82       16.67      0.41 o
   6  -3   1      125.54      129.44      2.66 o
   7  -3   1        6.10        5.13      0.53 o
  -7  -2   1        0.07       -0.20      0.20 o
  -6  -2   1        0.06       -0.25      0.42 o
  -5  -2   1      170.11      165.96      1.98 o
  -4  -2   1      237.74      237.48      1.91 o
  -3  -2   1      172.38      185.14      1.69 o
  -2  -2   1      527.58      526.91      4.66 o
  -1  -2   1       41.23       40.56      0.64 o
   0  -2   1      123.76      141.81      1.37 o
   1  -2   1     4967.09     4841.26    101.17 o
   2  -2   1     1236.98     1245.45      9.75 o
   3  -2   1        6.63        6.40      0.26 o
   4  -2   1        3.06        1.71      0.14 o
   5  -2   1        2.64        2.53      0.19 o
   6  -2   1       29.75       31.59      0.93 o
   7  -2   1        0.06       -0.05      0.30 o
  -7  -1   1       27.18       27.22      0.89 o
  -6  -1   1        7.37        5.66      0.41 o
  -5  -1   1      276.95      270.28      2.78 o
  -4  -1   1       34.32       34.56      0.38 o
  -3  -1   1      702.55      723.39      5.57 o
  -2  -1   1     1090.23     1055.98      7.28 o
  -1  -1   1       39.88       39.04      0.29 o
   0  -1   1      331.78      334.46      2.60 o
   1  -1   1     9328.97     8212.29    182.02 o
   2  -1   1     1759.86     1763.83     15.06 o
   3  -1   1      304.06      318.56      2.82 o
   4  -1   1      408.69      387.13      3.51 o
   5  -1   1      153.07      149.50      1.66 o
   6  -1   1       61.27       61.75      1.20 o
   7  -1   1        0.03       -0.28      0.28 o
  -7   0   1        0.21        0.26      0.28 o
  -6   0   1        0.02       -0.20      0.20 o
  -5   0   1       91.61       90.58      1.40 o
  -4   0   1        0.85        0.32      0.13 o
  -3   0   1       79.13       82.34      0.78 o
  -2   0   1      112.28      112.61      0.92 o
  -1   0   1        6.03        3.83      0.08 o
   0   0   1       79.92       75.06      0.74 o
   1   0   1      310.13      283.66      2.45 o
   2   0   1      525.78      533.91      4.15 o
   3   0   1      170.63      208.56      1.78 o
   4   0   1       45.65       53.67      0.79 o
   5   0   1       43.96       40.06      0.68 o
   6   0   1       32.27       34.41      0.99 o
   7   0   1        0.11        0.37      0.30 o
  -7   1   1       10.36       12.62      0.76 o
  -6   1   1       49.72       48.63      1.04 o
  -5   1   1        0.09        0.01      0.12 o
  -4   1   1       95.69       98.67      1.05 o
  -3   1   1      151.68      145.60      1.30 o
  -2   1   1        0.05       -0.05      0.05 o
  -1   1   1     1181.39     1170.17     12.02 o
   0   1   1      249.87      228.82      2.06 o
   1   1   1       27.62       37.09      0.27 o
   2   1   1       46.24       47.72      0.39 o
   3   1   1      238.85      261.11      2.03 o
   4   1   1       32.41       31.48      0.38 o
   5   1   1       76.11       73.68      1.30 o
   6   1   1        4.35        5.04      0.39 o
   7   1   1       13.23       13.67      0.55 o
  -7   2   1        0.01       -0.42      0.81 o
  -6   2   1        5.15        5.28      0.33 o
  -5   2   1      108.32      103.08      1.26 o
  -4   2   1        8.52       11.12      0.28 o
  -3   2   1       35.05       39.71      1.41 o
  -2   2   1      484.92      487.46      3.74 o
  -1   2   1     5432.78     5563.71     71.12 o
   0   2   1     4484.53     4626.73     66.20 o
   1   2   1      880.87      936.22     11.68 o
   2   2   1      189.92      198.44      1.64 o
   3   2   1        3.49        7.03      0.12 o
   4   2   1      169.97      169.56      1.47 o
   5   2   1        0.17       -0.18      0.18 o
   6   2   1       34.65       35.48      0.94 o
   7   2   1        5.43        5.71      0.78 o
  -7   3   1        0.66        0.68      0.37 o
  -6   3   1        1.91        2.67      0.28 o
  -5   3   1       21.72       23.04      0.48 o
  -4   3   1       53.36       56.37      0.78 o
  -3   3   1      210.72      215.46      2.24 o
  -2   3   1      447.26      437.59      4.56 o
  -1   3   1      931.32      975.88      9.87 o
   0   3   1        1.77        0.60      0.03 o
   1   3   1      767.94      794.55     15.41 o
   2   3   1       10.15       12.24      0.19 o
   3   3   1       25.36       27.45      0.40 o
   4   3   1      303.46      294.89      2.45 o
   5   3   1        3.55        2.02      0.18 o
   6   3   1        6.34        5.72      0.65 o
   7   3   1        0.80        0.20      0.39 o
  -7   4   1        0.05       -0.27      0.27 o
  -6   4   1       22.24       22.89      1.04 o
  -5   4   1       60.30       57.58      0.85 o
  -4   4   1        1.07        1.67      0.17 o
  -3   4   1       36.66       45.86      0.64 o
  -2   4   1      124.31      131.91      1.30 o
  -1   4   1       10.16       12.67      0.23 o
   0   4   1       47.03       49.27      0.52 o
   1   4   1     1102.52     1186.57     25.14 o
   2   4   1      295.00      295.28      7.68 o
   3   4   1       28.42       30.11      0.45 o
   4   4   1      953.21      936.04     10.10 o
   5   4   1       66.62       67.50      1.89 o
   6   4   1       21.44       22.19      1.04 o
  -7   5   1        4.93        6.49      0.53 o
  -6   5   1        0.00        0.27      0.25 o
  -5   5   1        1.17        0.33      0.16 o
  -4   5   1       59.48       61.33      0.95 o
  -3   5   1        0.34       -0.10      0.10 o
  -2   5   1      125.26      141.11      1.38 o
  -1   5   1      281.75      277.87      2.50 o
   0   5   1     1141.98     1238.02     15.62 o
   1   5   1       54.40       63.61      1.50 o
   2   5   1      507.40      487.40     14.65 o
   3   5   1      267.35      259.20      2.59 o
   4   5   1       53.58       53.37      0.90 o
   5   5   1       18.35       18.23      1.27 o
   6   5   1        6.48        7.87      0.72 o
  -6   6   1       11.70       11.06      0.61 o
  -5   6   1       18.36       16.56      0.53 o
  -4   6   1       10.54        8.97      0.39 o
  -3   6   1       59.96       61.20      0.91 o
  -2   6   1      146.77      143.07      1.48 o
  -1   6   1      354.92      367.98      3.60 o
   0   6   1       29.45       27.89      0.49 o
   1   6   1        2.19        1.15      0.29 o
   2   6   1      375.64      381.92      8.76 o
   3   6   1     1041.05     1064.13     11.47 o
   4   6   1       35.00       34.60      0.85 o
   5   6   1       68.13       72.33      1.52 o
   6   6   1       35.14       39.04      1.43 o
  -6   7   1        0.57        0.59      0.30 o
  -5   7   1        2.16        1.29      0.31 o
  -4   7   1        6.96        6.99      0.59 o
  -3   7   1        5.39        5.52      0.35 o
  -2   7   1       40.36       39.81      0.53 o
  -1   7   1        4.82        5.50      0.26 o
   0   7   1      112.94      110.57      1.53 o
   1   7   1       34.94       31.71      0.48 o
   2   7   1       36.56       33.45      1.37 o
   3   7   1        0.68        0.57      0.09 o
   4   7   1       11.43       10.65      0.41 o
   5   7   1        0.61        0.08      0.36 o
  -6   8   1        0.37        0.13      0.43 o
  -5   8   1        0.46       -0.14      0.28 o
  -4   8   1       10.01        7.19      0.45 o
  -3   8   1       59.76       56.90      1.33 o
  -2   8   1       15.09       16.38      1.01 o
  -1   8   1        1.56        1.52      0.13 o
   0   8   1       62.53       58.59      1.63 o
   1   8   1      114.76      110.82      1.59 o
   2   8   1        7.83        7.48      0.78 o
   3   8   1        0.02        0.02      0.12 o
   4   8   1       41.95       42.96      2.60 o
   5   8   1        3.79        3.70      0.36 o
  -5   9   1        1.81        2.26      0.46 o
  -4   9   1       14.10       16.00      0.78 o
  -3   9   1       15.93       15.13      0.67 o
  -2   9   1        5.94        4.58      0.34 o
  -1   9   1       20.91       22.25      0.98 o
   0   9   1        0.96        0.39      0.26 o
   1   9   1        7.93        8.13      0.46 o
   2   9   1        0.48        0.39      0.13 o
   3   9   1        0.36        0.11      0.13 o
   4   9   1        1.04        0.73      0.26 o
  -4  10   1        7.77        6.65      0.55 o
  -3  10   1        1.73        1.99      0.32 o
  -2  10   1        0.06       -0.17      0.17 o
  -1  10   1       85.08       77.74      2.28 o
   0  10   1        4.84        2.99      0.39 o
   1  10   1       13.61       12.56      0.65 o
   2  10   1       32.00       33.51      1.04 o
   3  10   1       10.55       11.25      0.48 o
  -3  11   1        0.19       -0.22      0.22 o
  -2  11   1        2.42        3.58      0.59 o
  -1  11   1        0.97        0.98      0.39 o
   0  11   1        3.41        4.94      0.52 o
   1  11   1       29.10       31.88      1.17 o
   2  11   1        3.07        3.19      0.39 o
  -1  12   1        2.73        2.80      0.52 o
   0  12   1       11.29       10.34      0.78 o
  -1 -12   2        2.46        2.60      0.39 o
   0 -12   2        1.00        1.43      0.33 o
   1 -12   2       11.33       11.65      0.85 o
   2 -12   2        0.24        0.52      0.39 o
  -2 -11   2        1.32        0.72      0.52 o
  -1 -11   2        0.09        0.26      0.20 o
   0 -11   2       12.85       12.75      0.72 o
   1 -11   2       15.17       12.56      0.85 o
   2 -11   2        0.55        0.00      0.33 o
   3 -11   2        3.23        3.07      0.36 o
  -3 -10   2       15.89       15.09      1.24 o
  -2 -10   2        0.05        0.46      0.39 o
  -1 -10   2        0.18       -0.13      0.13 o
   0 -10   2        0.92       -0.13      0.26 o
   1 -10   2        9.91        9.56      0.72 o
   2 -10   2        2.88        2.21      0.26 o
   3 -10   2        4.04        4.31      0.41 o
   4 -10   2        0.01       -0.28      0.28 o
  -4  -9   2       42.17       39.50      1.76 o
  -3  -9   2        0.15       -0.07      0.46 o
  -2  -9   2       73.13       75.45      2.47 o
  -1  -9   2       13.57        9.04      0.39 o
   0  -9   2        6.97        4.88      0.46 o
   1  -9   2       26.42       24.92      0.98 o
   2  -9   2        3.08        2.41      0.28 o
   3  -9   2        0.16        0.07      0.23 o
   4  -9   2        3.49        3.91      0.46 o
   5  -9   2       10.59       10.51      2.18 o
  -5  -8   2       22.99       27.48      0.81 o
  -4  -8   2       82.37       87.17      2.73 o
  -3  -8   2        0.05       -0.33      0.33 o
  -2  -8   2       14.05       14.31      0.91 o
  -1  -8   2      501.52      479.81     11.32 o
   0  -8   2       48.05       47.46      0.90 o
   1  -8   2       57.87       60.21      1.69 o
   2  -8   2       34.95       37.51      0.90 o
   3  -8   2       69.31       71.37      1.54 o
   4  -8   2       15.16       18.39      0.65 o
   5  -8   2       14.64       17.97      0.75 o
   6  -8   2        6.49        5.82      0.51 o
  -5  -7   2        5.91        5.20      0.29 o
  -4  -7   2       41.61       40.14      0.76 o
  -3  -7   2       24.93       22.72      0.80 o
  -2  -7   2      494.63      501.26      8.00 o
  -1  -7   2        2.17        3.32      0.52 o
   0  -7   2       53.59       56.56      1.13 o
   1  -7   2        3.68        3.03      0.13 o
   2  -7   2        0.01       -0.07      0.07 o
   3  -7   2        8.70       10.22      0.42 o
   4  -7   2        4.57        4.17      0.35 o
   5  -7   2        0.52        0.90      0.31 o
   6  -7   2        3.87        3.05      0.60 o
  -6  -6   2       64.68       71.66      2.15 o
  -5  -6   2       31.61       32.85      0.81 o
  -4  -6   2      118.40      116.24      1.72 o
  -3  -6   2      440.70      434.74      6.98 o
  -2  -6   2      134.63      136.06      2.49 o
  -1  -6   2       21.16       24.92      1.11 o
   0  -6   2      508.54      480.84      5.23 o
   1  -6   2      256.05      257.69      2.55 o
   2  -6   2        4.34        3.84      0.18 o
   3  -6   2      117.09      113.30      1.33 o
   4  -6   2        3.48        2.29      0.26 o
   5  -6   2       13.35       13.47      0.61 o
   6  -6   2        7.72        8.52      0.53 o
  -6  -5   2       27.62       22.38      1.04 o
  -5  -5   2       19.79       20.92      0.60 o
  -4  -5   2       57.25       51.74      0.79 o
  -3  -5   2       45.01       43.88      0.88 o
  -2  -5   2       82.18       74.58      1.50 o
  -1  -5   2      173.79      204.09      4.96 o
   0  -5   2        6.41        7.52      0.22 o
   1  -5   2      579.84      641.15      5.69 o
   2  -5   2      294.59      297.18      2.70 o
   3  -5   2       70.95       59.65      0.88 o
   4  -5   2       38.23       35.00      0.68 o
   5  -5   2        1.21        0.81      0.18 o
   6  -5   2        0.02        0.12      0.21 o
   7  -5   2        2.97        2.37      0.88 o
  -6  -4   2        0.05        0.39      0.33 o
  -5  -4   2      341.54      329.31      3.79 o
  -4  -4   2       20.00       21.19      0.68 o
  -3  -4   2        0.10       -0.04      0.04 o
  -2  -4   2      632.03      593.37      7.51 o
  -1  -4   2       12.41       17.06      0.55 o
   0  -4   2      424.81      440.19      4.92 o
   1  -4   2      517.52      525.17      4.66 o
   2  -4   2       30.82       28.92      0.46 o
   3  -4   2      355.99      359.44      4.02 o
   4  -4   2      136.89      133.86      1.72 o
   5  -4   2       26.69       27.75      0.54 o
   6  -4   2        8.07        8.34      0.60 o
   7  -4   2       20.88       20.03      0.77 o
  -7  -3   2        0.03       -0.07      0.39 o
  -6  -3   2        0.41       -0.07      0.33 o
  -5  -3   2       29.72       29.73      0.65 o
  -4  -3   2      242.15      234.59      2.41 o
  -3  -3   2        5.51        3.75      0.13 o
  -2  -3   2     1885.74     2078.54     22.63 o
  -1  -3   2      204.09      214.26      3.42 o
   0  -3   2       14.63       16.02      0.17 o
   1  -3   2      199.90      201.97      1.82 o
   2  -3   2      397.20      411.88      3.66 o
   3  -3   2       21.81       21.32      0.44 o
   4  -3   2        3.24        2.31      0.18 o
   5  -3   2        0.42        1.07      0.15 o
   6  -3   2        1.46        1.96      0.31 o
   7  -3   2        0.25       -0.13      0.30 o
  -7  -2   2       13.23       14.11      0.75 o
  -6  -2   2       67.81       69.14      1.42 o
  -5  -2   2       84.96       85.92      1.15 o
  -4  -2   2      448.16      434.96      3.61 o
  -3  -2   2      347.61      320.93      3.14 o
  -2  -2   2        4.85        6.96      0.14 o
  -1  -2   2     1370.10     1371.16     20.86 o
   0  -2   2      712.32      734.59      6.31 o
   1  -2   2     1298.78     1295.13     17.03 o
   2  -2   2       16.18       13.06      0.21 o
   3  -2   2      376.29      381.47      4.21 o
   4  -2   2       11.19       10.10      0.28 o
   5  -2   2       70.77       65.29      0.88 o
   6  -2   2        3.23        2.94      0.34 o
   7  -2   2        0.03       -0.30      0.30 o
  -7  -1   2        0.03       -0.22      0.22 o
  -6  -1   2       20.43       20.19      0.69 o
  -5  -1   2        3.72        3.27      0.19 o
  -4  -1   2        0.63        0.25      0.06 o
  -3  -1   2      138.40      144.55      1.19 o
  -2  -1   2      561.25      589.33      4.51 o
  -1  -1   2       16.67       17.30      0.23 o
   0  -1   2       55.34       63.17      0.47 o
   1  -1   2     7608.73     7029.60    148.60 o
   2  -1   2        1.17        0.60      0.06 o
   3  -1   2      563.31      609.16      5.00 o
   4  -1   2       21.42       15.36      0.34 o
   5  -1   2       30.37       25.08      0.56 o
   6  -1   2       29.86       30.77      1.01 o
   7  -1   2        9.06        9.66      1.56 o
  -7   0   2        7.91        7.86      0.57 o
  -6   0   2       29.46       29.05      0.74 o
  -5   0   2      135.53      131.02      1.50 o
  -4   0   2      202.75      206.89      1.70 o
  -3   0   2       25.19       20.50      0.28 o
  -2   0   2     1481.38     1505.62     13.37 o
  -1   0   2      520.94      556.47      4.11 o
   0   0   2       96.35       88.24      0.66 o
   1   0   2      424.55      483.35      3.08 o
   2   0   2       20.23       18.14      0.20 o
   3   0   2       12.65        7.10      0.16 o
   4   0   2       26.83       26.31      0.36 o
   5   0   2       18.71       13.16      0.46 o
   6   0   2        0.01       -0.33      0.46 o
   7   0   2       14.09       11.93      0.71 o
  -7   1   2        0.90        1.37      0.37 o
  -6   1   2       67.50       63.60      1.19 o
  -5   1   2      240.74      238.88      2.54 o
  -4   1   2       47.64       51.47      0.64 o
  -3   1   2       52.52       62.46      0.57 o
  -2   1   2      165.70      169.73      1.36 o
  -1   1   2      155.24      158.58      1.47 o
   0   1   2     4634.54     4441.98     81.76 o
   1   1   2     1214.28     1308.07      9.50 o
   2   1   2      455.95      487.76      3.73 o
   3   1   2        3.92        2.41      0.09 o
   4   1   2      164.69      161.33      1.44 o
   5   1   2       20.80       18.61      0.55 o
   6   1   2        0.01       -0.23      0.23 o
   7   1   2       27.34       32.07      1.01 o
  -7   2   2       28.54       31.48      1.11 o
  -6   2   2        0.81        0.62      0.20 o
  -5   2   2        8.99        7.08      0.29 o
  -4   2   2      119.09      117.35      1.53 o
  -3   2   2      103.72       93.05      1.07 o
  -2   2   2      142.60      182.84      1.71 o
  -1   2   2     7175.53     7438.55     59.67 o
   0   2   2     1671.84     1644.79     13.38 o
   1   2   2      821.51      836.57      7.39 o
   2   2   2      378.05      355.15      2.90 o
   3   2   2      184.29      193.76      1.65 o
   4   2   2      125.89      119.52      1.30 o
   5   2   2      116.27      125.18      2.51 o
   6   2   2       19.32       20.57      0.73 o
   7   2   2       11.69       11.84      0.85 o
  -7   3   2        3.03        3.93      0.48 o
  -6   3   2       50.78       48.84      0.93 o
  -5   3   2        0.21        0.20      0.15 o
  -4   3   2       89.41       89.83      1.11 o
  -3   3   2      170.42      176.72      2.41 o
  -2   3   2        0.38        0.68      0.09 o
  -1   3   2      341.36      356.95      3.19 o
   0   3   2      268.99      262.18      2.18 o
   1   3   2     1732.49     1846.02     19.56 o
   2   3   2      326.86      308.29      3.01 o
   3   3   2      140.10      143.78      1.32 o
   4   3   2       64.51       63.56      0.64 o
   5   3   2      204.39      199.62      2.83 o
   6   3   2       89.07       93.39      2.21 o
   7   3   2        3.36        4.03      0.65 o
  -7   4   2        0.18       -0.24      0.29 o
  -6   4   2        5.76        6.18      0.38 o
  -5   4   2        1.99        2.59      0.23 o
  -4   4   2       46.32       49.29      0.73 o
  -3   4   2       30.63       26.51      0.55 o
  -2   4   2      449.17      460.38      4.11 o
  -1   4   2      777.80      760.78      7.04 o
   0   4   2     1202.35     1235.36     11.96 o
   1   4   2       15.01       15.73      0.32 o
   2   4   2       41.43       40.96      0.88 o
   3   4   2      169.38      175.40      2.00 o
   4   4   2      163.22      165.66      2.26 o
   5   4   2        0.36        0.17      0.22 o
   6   4   2        3.01        2.93      0.52 o
  -7   5   2        9.99        9.48      0.76 o
  -6   5   2       20.00       22.30      0.75 o
  -5   5   2        7.98        8.35      0.35 o
  -4   5   2      100.78      102.11      1.26 o
  -3   5   2        0.29       -0.04      0.09 o
  -2   5   2      718.87      744.11      6.94 o
  -1   5   2       80.82       75.79      0.73 o
   0   5   2      201.82      213.00      1.92 o
   1   5   2      219.04      201.38      2.55 o
   2   5   2        0.13        0.07      0.04 o
   3   5   2      321.44      315.25      3.14 o
   4   5   2       47.88       45.23      1.03 o
   5   5   2       12.30       13.50      0.65 o
   6   5   2        9.79        8.85      0.72 o
  -6   6   2        1.65        1.32      0.31 o
  -5   6   2        0.32       -0.04      0.19 o
  -4   6   2        6.88        5.17      0.27 o
  -3   6   2       61.17       58.31      0.81 o
  -2   6   2       18.12       16.41      0.45 o
  -1   6   2       39.04       41.34      0.50 o
   0   6   2        6.69        8.77      0.21 o
   1   6   2       18.74       23.89      0.40 o
   2   6   2        3.67        4.02      0.13 o
   3   6   2      118.68      116.85      1.44 o
   4   6   2       45.73       42.78      1.89 o
   5   6   2        1.93        2.40      0.52 o
   6   6   2        0.28        0.39      0.33 o
  -6   7   2        0.55        0.43      0.29 o
  -5   7   2        0.15       -0.24      0.24 o
  -4   7   2       56.20       57.03      1.15 o
  -3   7   2        4.45        5.16      0.34 o
  -2   7   2       13.02       12.89      0.33 o
  -1   7   2      106.97      103.68      1.06 o
   0   7   2      137.43      131.58      1.57 o
   1   7   2       38.47       34.94      0.88 o
   2   7   2      161.95      163.42      2.20 o
   3   7   2       36.07       34.73      1.17 o
   4   7   2        3.37        2.57      0.28 o
   5   7   2        7.99        7.14      0.48 o
  -5   8   2        0.43       -0.25      0.25 o
  -4   8   2        1.32        0.78      0.32 o
  -3   8   2        0.08       -0.11      0.25 o
  -2   8   2        6.68        6.61      0.44 o
  -1   8   2       12.64       10.00      0.35 o
   0   8   2       41.33       37.68      1.24 o
   1   8   2        4.90        4.16      0.32 o
   2   8   2        4.67        5.25      0.39 o
   3   8   2        5.18        5.56      0.30 o
   4   8   2        0.84        0.78      0.23 o
   5   8   2        1.66        0.98      0.33 o
  -5   9   2        0.86        0.68      0.37 o
  -4   9   2        2.45        2.34      0.52 o
  -3   9   2        0.90        1.26      0.33 o
  -2   9   2        9.19        8.48      0.59 o
  -1   9   2        2.72        1.56      0.33 o
   0   9   2       75.89       73.04      2.02 o
   1   9   2       52.26       55.71      1.56 o
   2   9   2      101.08      102.88      2.47 o
   3   9   2       14.72       14.66      0.52 o
   4   9   2       40.37       42.60      2.90 o
  -4  10   2        0.11        0.39      0.32 o
  -3  10   2        0.53        0.32      0.25 o
  -2  10   2        3.86        2.82      0.31 o
  -1  10   2        1.04        1.24      0.39 o
   0  10   2        5.44        4.94      0.52 o
   1  10   2        0.59        0.59      0.26 o
   2  10   2       45.85       41.91      1.30 o
   3  10   2       24.60       28.25      0.84 o
  -3  11   2        1.76        2.23      0.59 o
  -2  11   2        0.00        0.33      0.33 o
  -1  11   2        3.88        4.16      0.59 o
   0  11   2        0.57        0.46      0.33 o
   1  11   2       18.21       18.93      0.91 o
   2  11   2       44.49       48.42      1.50 o
   0 -12   3        0.38        0.52      0.33 o
   1 -12   3        7.99        8.07      0.72 o
   2 -12   3        0.21        1.11      0.46 o
  -2 -11   3       12.01       11.78      1.04 o
  -1 -11   3       15.00       16.59      0.65 o
   0 -11   3        7.59        7.87      0.59 o
   1 -11   3        2.09        2.67      0.52 o
   2 -11   3       19.33       20.95      1.11 o
   3 -11   3        0.33        0.10      0.25 o
  -3 -10   3       28.55       30.00      1.56 o
  -2 -10   3       51.86       50.31      1.95 o
  -1 -10   3       42.40       46.07      1.24 o
   0 -10   3      128.33      129.68      3.19 o
   1 -10   3       14.41       10.28      0.78 o
   2 -10   3        6.82        5.28      0.36 o
   3 -10   3        0.01       -0.17      0.22 o
   4 -10   3        3.74        3.35      0.46 o
  -4  -9   3       63.82       69.84      2.41 o
  -3  -9   3      116.76      116.96      3.39 o
  -2  -9   3        4.37        4.36      0.65 o
  -1  -9   3      177.26      176.03      3.91 o
   0  -9   3      288.45      293.77      6.59 o
   1  -9   3       11.56       11.19      0.65 o
   2  -9   3       10.28        9.12      0.44 o
   3  -9   3       10.21       12.07      0.88 o
   4  -9   3       20.29       21.41      0.87 o
   5  -9   3        0.08        0.06      0.34 o
  -5  -8   3      119.62      146.15      4.72 o
  -4  -8   3        0.61        0.52      0.46 o
  -3  -8   3       27.17       29.35      1.30 o
  -2  -8   3       81.08       80.99      2.47 o
   0  -8   3        0.77        0.39      0.20 o
   1  -8   3       13.95       13.47      0.65 o
   2  -8   3        6.55        6.10      0.37 o
   3  -8   3        0.16        0.26      0.23 o
   4  -8   3        8.07        6.97      0.55 o
   5  -8   3       55.36       60.71      1.61 o
   6  -8   3        2.66        2.73      0.75 o
  -5  -7   3       47.33       56.75      1.63 o
  -4  -7   3       55.78       59.18      1.20 o
  -3  -7   3        3.51        3.25      0.39 o
  -2  -7   3     1001.47     1002.71     27.19 o
  -1  -7   3        0.32        0.20      0.26 o
   0  -7   3        4.66        5.75      0.22 o
   1  -7   3      107.94      108.02      1.08 o
   2  -7   3       15.51       15.66      0.28 o
   3  -7   3        0.30        0.53      0.17 o
   4  -7   3        1.07        0.96      0.25 o
   5  -7   3        3.22        2.12      0.48 o
   6  -7   3        0.42        0.10      0.29 o
  -6  -6   3        0.21        0.91      0.39 o
  -5  -6   3       20.43       19.58      0.85 o
  -4  -6   3       46.18       42.87      0.73 o
  -3  -6   3       31.71       29.04      0.71 o
  -2  -6   3      132.56      132.91      2.44 o
  -1  -6   3        0.01       -0.20      0.20 o
   0  -6   3       69.11       82.74      1.03 o
   1  -6   3        0.39        0.91      0.08 o
   2  -6   3      204.39      219.31      2.05 o
   3  -6   3       98.59      105.65      1.39 o
   4  -6   3      107.49      104.99      1.79 o
   5  -6   3       12.01       13.76      0.51 o
   6  -6   3        1.67        2.92      0.36 o
  -6  -5   3       46.99       52.39      1.76 o
  -5  -5   3       11.47       11.39      0.65 o
  -4  -5   3      240.05      229.61      2.73 o
  -3  -5   3      234.17      232.75      3.21 o
  -2  -5   3        0.01        0.09      0.11 o
  -1  -5   3      264.29      257.54      4.21 o
   0  -5   3      146.68      143.96      1.65 o
   1  -5   3       54.89       57.94      0.57 o
   2  -5   3      119.37      120.68      1.20 o
   3  -5   3       35.91       38.33      0.65 o
   4  -5   3      126.03      118.77      1.60 o
   5  -5   3        0.11       -0.02      0.15 o
   6  -5   3        4.27        3.16      0.34 o
   7  -5   3        0.07        0.44      0.39 o
  -6  -4   3        0.03       -0.07      0.26 o
  -5  -4   3        0.20        0.58      0.18 o
  -4  -4   3       10.01       10.61      0.29 o
  -3  -4   3        0.71        0.80      0.08 o
  -2  -4   3        8.70       12.40      0.27 o
  -1  -4   3       16.00       23.36      0.38 o
   0  -4   3       53.86       46.75      0.48 o
   1  -4   3       45.80       37.48      0.40 o
   2  -4   3        6.54        7.20      0.21 o
   3  -4   3        0.63        0.18      0.14 o
   4  -4   3       87.31       90.68      1.27 o
   5  -4   3        0.29        0.08      0.15 o
   6  -4   3        0.47        1.23      0.29 o
   7  -4   3        9.86       11.09      1.19 o
  -7  -3   3        6.27        6.51      0.72 o
  -6  -3   3       51.28       52.39      1.82 o
  -5  -3   3       52.79       54.30      0.99 o
  -4  -3   3      456.97      440.40      4.38 o
  -3  -3   3      806.00      828.79      8.06 o
  -2  -3   3     2198.56     2265.85     19.60 o
  -1  -3   3      158.02      150.17      1.74 o
   0  -3   3       14.32       14.29      0.19 o
   1  -3   3     2235.78     2188.33     19.07 o
   2  -3   3      435.37      444.91      3.96 o
   3  -3   3        7.34        7.29      0.52 o
   4  -3   3      152.74      154.20      1.92 o
   5  -3   3        0.80        0.78      0.16 o
   6  -3   3        7.35       11.86      0.55 o
   7  -3   3        0.38        0.46      0.32 o
  -7  -2   3        9.62       10.76      0.53 o
  -6  -2   3       10.20        8.78      0.47 o
  -5  -2   3        0.53        0.62      0.11 o
  -4  -2   3       18.52       17.43      0.31 o
  -3  -2   3        1.23        1.20      0.08 o
  -2  -2   3     3483.06     3564.64     27.91 o
  -1  -2   3      129.12      115.99      0.86 o
   0  -2   3     1368.03     1364.29     10.82 o
   1  -2   3     1295.02     1235.67     10.94 o
   2  -2   3      817.51      779.39      7.68 o
   3  -2   3      169.42      172.69      2.04 o
   4  -2   3       97.43       99.68      1.16 o
   5  -2   3       78.01       79.00      1.01 o
   6  -2   3       33.51       31.54      0.84 o
   7  -2   3       23.90       27.07      1.01 o
  -7  -1   3        3.83        4.30      0.41 o
  -6  -1   3        8.36        6.75      0.45 o
  -5  -1   3       35.16       34.34      0.52 o
  -4  -1   3     1092.58     1080.77      8.28 o
  -3  -1   3      745.66      784.90      6.04 o
  -2  -1   3      979.85      997.31      7.47 o
  -1  -1   3     1743.15     1794.01     14.65 o
   0  -1   3       14.95       19.77      0.35 o
   1  -1   3     4671.87     4386.64     40.22 o
   2  -1   3     1606.76     1624.54     12.84 o
   3  -1   3        6.42        6.57      0.17 o
   4  -1   3       37.42       34.58      0.51 o
   5  -1   3       54.75       53.21      0.87 o
   6  -1   3       28.37       24.15      0.87 o
   7  -1   3        9.82       12.60      0.74 o
  -7   0   3        1.49        1.10      0.34 o
  -6   0   3       57.71       55.13      1.06 o
  -5   0   3      252.79      248.75      2.63 o
  -4   0   3      144.48      153.20      1.24 o
  -3   0   3      439.13      452.13      3.51 o
  -2   0   3       12.34       13.47      0.19 o
  -1   0   3     2882.88     2875.41     26.95 o
   0   0   3     2436.63     2393.48     29.69 o
   1   0   3     1893.07     1915.60     13.35 o
   2   0   3      217.86      229.01      1.79 o
   3   0   3       59.90       60.81      1.01 o
   4   0   3       29.76       27.83      0.39 o
   5   0   3       52.00       47.18      0.92 o
   6   0   3        3.09        3.54      0.39 o
   7   0   3        8.07        8.74      1.02 o
  -7   1   3       11.72        9.99      0.67 o
  -6   1   3        9.09        9.23      0.47 o
  -5   1   3      187.72      190.50      2.10 o
  -4   1   3       65.72       59.19      0.62 o
  -3   1   3      523.47      497.55      3.86 o
  -2   1   3      226.69      214.32      1.72 o
  -1   1   3       34.77       40.19      0.39 o
   0   1   3     2715.44     2788.66     26.74 o
   1   1   3        2.52        3.71      0.13 o
   2   1   3     1230.87     1319.47     12.82 o
   3   1   3       79.93       64.02      0.64 o
   4   1   3      147.09      145.39      1.32 o
   5   1   3      232.39      221.62      2.63 o
   6   1   3       30.00       29.32      0.90 o
   7   1   3        0.17       -0.07      0.28 o
  -7   2   3        0.24       -0.13      0.32 o
  -6   2   3        8.95        8.97      0.43 o
  -5   2   3       39.05       37.12      0.71 o
  -4   2   3       23.06       22.80      0.44 o
  -3   2   3       18.53       13.56      0.47 o
  -2   2   3     1859.74     1957.38     19.33 o
  -1   2   3      245.20      256.30      2.02 o
   0   2   3     1173.03     1183.13     10.21 o
   1   2   3      313.66      305.37      2.53 o
   2   2   3      269.21      320.09      2.63 o
   3   2   3       44.99       37.62      0.46 o
   4   2   3       65.22       54.88      0.65 o
   5   2   3       16.21       12.80      0.53 o
   6   2   3       31.11       34.67      1.76 o
   7   2   3        4.54        3.76      0.41 o
  -7   3   3       14.48       16.94      0.90 o
  -6   3   3        0.08       -0.20      0.20 o
  -5   3   3       17.14       15.09      0.40 o
  -4   3   3       19.19       19.57      0.41 o
  -3   3   3      295.68      324.69      3.29 o
  -2   3   3       36.13       33.91      0.45 o
  -1   3   3      320.29      341.44      2.66 o
   0   3   3        2.84        5.55      0.13 o
   1   3   3      253.81      277.35      2.69 o
   2   3   3        4.35        3.50      0.11 o
   3   3   3       19.32       20.11      0.30 o
   4   3   3       66.83       66.89      0.82 o
   5   3   3        1.52        1.02      0.20 o
   6   3   3       26.12       27.09      1.53 o
  -7   4   3        8.85        8.13      0.55 o
  -6   4   3        4.52        4.69      0.41 o
  -5   4   3       19.33       20.16      0.48 o
  -4   4   3       42.28       39.43      0.64 o
  -3   4   3      185.60      179.54      1.94 o
  -2   4   3      156.34      163.38      1.74 o
  -1   4   3     3521.82     3607.31     33.95 o
   0   4   3       36.67       34.20      0.38 o
   1   4   3        2.94        0.92      0.06 o
   2   4   3      239.01      227.18      2.55 o
   3   4   3      186.95      181.45      1.88 o
   4   4   3       10.54       11.08      0.48 o
   5   4   3       33.32       32.50      0.91 o
   6   4   3        5.75        6.05      0.65 o
  -6   5   3        5.92        5.77      0.45 o
  -5   5   3        4.21        3.58      0.26 o
  -4   5   3        0.34        0.34      0.17 o
  -3   5   3       52.61       54.67      0.76 o
  -2   5   3       20.71       21.70      0.40 o
  -1   5   3      309.44      312.87      2.84 o
   0   5   3       67.81       91.14      0.99 o
   1   5   3      165.41      177.35      2.31 o
   2   5   3       43.85       38.31      0.55 o
   3   5   3       14.46       15.53      0.33 o
   4   5   3      164.41      161.00      2.80 o
   5   5   3        0.85        0.72      0.26 o
   6   5   3       16.25       18.28      0.98 o
  -6   6   3        1.29        2.47      0.45 o
  -5   6   3        1.29        1.62      0.47 o
  -4   6   3        0.00       -0.07      0.14 o
  -3   6   3      135.53      140.37      1.75 o
  -2   6   3       92.59       90.08      1.08 o
  -1   6   3        8.32        8.93      0.22 o
   0   6   3      301.26      292.62      2.88 o
   1   6   3      224.30      226.31      2.94 o
   2   6   3        2.65        2.32      0.21 o
   3   6   3       15.73       16.66      0.45 o
   4   6   3       54.21       54.84      1.24 o
   5   6   3       18.35       19.49      0.73 o
  -6   7   3        0.00       -0.33      0.33 o
  -5   7   3       21.40       22.88      0.76 o
  -4   7   3       13.27       14.53      0.59 o
  -3   7   3       64.95       66.51      1.06 o
  -2   7   3      193.28      176.99      2.50 o
  -1   7   3       43.48       38.96      0.56 o
   0   7   3       42.24       37.75      0.70 o
   1   7   3        3.99        5.37      0.28 o
   2   7   3        0.31        0.16      0.20 o
   3   7   3       11.54       11.40      0.46 o
   4   7   3        6.96        7.76      0.85 o
   5   7   3        2.88        3.39      0.37 o
  -5   8   3       14.19       14.41      0.82 o
  -4   8   3        8.79       10.24      0.67 o
  -3   8   3       15.61       17.54      1.14 o
  -2   8   3       22.52       20.91      0.71 o
  -1   8   3       63.52       61.77      0.98 o
   0   8   3        8.35       10.86      0.65 o
   1   8   3       28.58       33.71      1.11 o
   2   8   3      133.74      134.37      2.42 o
   3   8   3       44.51       44.33      1.07 o
   4   8   3       49.63       53.45      2.08 o
  -5   9   3        2.82        2.61      0.46 o
  -4   9   3       13.35       13.30      0.88 o
  -3   9   3        0.39        1.32      0.46 o
  -2   9   3       11.83       12.67      0.55 o
  -1   9   3        5.45        4.84      0.21 o
   0   9   3       41.23       34.75      1.24 o
   1   9   3       32.04       28.18      1.04 o
   2   9   3       31.82       30.71      1.04 o
   3   9   3       30.51       30.35      1.01 o
   4   9   3       25.40       26.98      0.88 o
  -4  10   3        0.40        0.55      0.32 o
  -3  10   3        7.11        8.14      0.55 o
  -2  10   3       14.00       15.29      0.94 o
  -1  10   3        5.06        5.72      0.59 o
   0  10   3       28.28       30.19      1.17 o
   1  10   3        5.81        6.83      0.59 o
   2  10   3        0.03        0.20      0.26 o
   3  10   3       55.07       58.43      1.40 o
  -3  11   3       17.36       16.36      0.85 o
  -2  11   3        0.85        1.30      0.46 o
  -1  11   3        2.23        0.91      0.39 o
   0  11   3       15.04       13.92      0.85 o
   1  11   3       16.37       14.05      0.85 o
   0 -12   4        6.27        7.35      0.65 o
   1 -12   4        5.58        4.16      0.59 o
  -2 -11   4       16.52       18.41      1.24 o
  -1 -11   4       24.57       25.51      0.85 o
   0 -11   4       12.50       11.84      0.72 o
   1 -11   4      120.09      118.59      3.13 o
   2 -11   4        0.07        0.26      0.39 o
   3 -11   4        0.14        0.34      0.25 o
  -3 -10   4        8.16       10.34      0.98 o
  -2 -10   4       39.22       40.61      1.69 o
  -1 -10   4        9.28       10.28      0.46 o
   0 -10   4       22.39       22.51      0.91 o
   1 -10   4      192.28      205.75      4.95 o
   2 -10   4        2.20        2.19      0.26 o
   3 -10   4        2.84        2.79      0.39 o
   4 -10   4        4.19        4.32      0.48 o
  -4  -9   4       20.92       25.83      1.43 o
  -3  -9   4        1.44        1.82      0.52 o
  -2  -9   4        2.24        2.02      0.52 o
  -1  -9   4      168.19      166.89      3.78 o
   0  -9   4        1.93        1.89      0.33 o
   1  -9   4        0.08       -0.26      0.26 o
   2  -9   4        3.57        4.31      0.34 o
   3  -9   4        0.09        0.10      0.36 o
   4  -9   4        0.02        0.56      0.33 o
   5  -9   4        0.46       -0.16      0.65 o
  -5  -8   4        6.72        5.79      0.52 o
  -4  -8   4       47.71       48.25      1.02 o
  -3  -8   4       13.71       16.33      0.98 o
  -2  -8   4        0.17       -0.26      0.26 o
  -1  -8   4        3.80        3.48      0.18 o
   0  -8   4      257.77      261.12      5.87 o
   1  -8   4        4.04        3.51      0.39 o
   2  -8   4       54.87       55.20      1.46 o
   3  -8   4        3.12        3.99      0.37 o
   4  -8   4        3.56        4.17      0.46 o
   5  -8   4        3.92        3.26      0.52 o
  -5  -7   4        5.56        6.31      0.52 o
  -4  -7   4        0.10       -0.13      0.13 o
  -3  -7   4        1.53        1.63      0.39 o
  -2  -7   4        0.96        0.26      0.85 o
  -1  -7   4        8.23        8.78      0.29 o
   0  -7   4        2.34        2.18      0.14 o
   1  -7   4        6.47        5.71      0.18 o
   2  -7   4       13.39       14.37      0.31 o
   3  -7   4        0.02       -0.06      0.16 o
   4  -7   4        6.21        8.02      0.46 o
   5  -7   4        9.27        6.97      0.49 o
   6  -7   4        1.68        1.98      0.37 o
  -6  -6   4        3.69        3.82      0.55 o
  -5  -6   4      185.41      188.07      4.50 o
  -4  -6   4        1.61        2.40      0.18 o
  -3  -6   4      161.70      163.70      2.43 o
  -2  -6   4      106.57      108.57      1.72 o
  -1  -6   4      141.39      132.76      2.27 o
   0  -6   4      147.81      150.68      1.76 o
   1  -6   4      289.05      279.78      2.57 o
   2  -6   4       82.57       88.17      0.89 o
   3  -6   4      111.24      112.57      1.47 o
   4  -6   4       88.37       94.06      1.35 o
   5  -6   4       13.94       15.14      0.65 o
   6  -6   4        0.01       -0.26      0.26 o
  -6  -5   4       13.57       16.42      0.94 o
  -5  -5   4        7.82        5.97      0.64 o
  -4  -5   4       31.00       27.40      0.97 o
  -3  -5   4        1.76        1.20      0.10 o
  -2  -5   4      129.31      114.56      1.74 o
  -1  -5   4       81.50       94.66      0.94 o
   0  -5   4      239.64      238.55      2.14 o
   1  -5   4       27.59       23.21      0.30 o
   2  -5   4       62.09       60.12      0.73 o
   3  -5   4       27.40       27.24      0.55 o
   4  -5   4      180.08      188.26      2.34 o
   5  -5   4        0.76        0.29      0.20 o
   6  -5   4        1.18        0.82      0.28 o
  -6  -4   4       40.29       43.18      1.17 o
  -5  -4   4       47.88       48.02      0.94 o
  -4  -4   4      261.91      264.74      3.60 o
  -3  -4   4       68.01       71.83      1.11 o
  -2  -4   4       75.97       71.12      0.74 o
  -1  -4   4     3913.66     3836.50     64.28 o
   0  -4   4      342.53      349.52      2.89 o
   1  -4   4        1.84        3.96      0.11 o
   2  -4   4     1997.79     1989.61     16.85 o
   3  -4   4      216.26      214.12      2.52 o
   4  -4   4        4.77        5.35      0.30 o
   5  -4   4       13.15       12.25      0.37 o
   6  -4   4        1.24        0.70      0.26 o
   7  -4   4        0.16        0.59      0.31 o
  -7  -3   4        0.20        0.46      0.39 o
  -6  -3   4        4.73        4.03      0.39 o
  -5  -3   4       87.13       80.68      1.73 o
  -4  -3   4        0.04       -0.09      0.09 o
  -3  -3   4       18.27       14.40      0.28 o
  -2  -3   4       22.45       27.49      0.33 o
  -1  -3   4     1116.60     1099.15     14.18 o
   0  -3   4        9.17        4.51      0.10 o
   1  -3   4      140.93      174.69      1.51 o
   2  -3   4     1775.63     1771.23     15.09 o
   3  -3   4      546.19      496.99      5.47 o
   4  -3   4       21.23       21.62      0.52 o
   5  -3   4        0.60        0.43      0.15 o
   6  -3   4        9.26        9.91      0.52 o
   7  -3   4        4.67        3.86      0.48 o
  -7  -2   4        5.42        5.64      0.42 o
  -6  -2   4       35.59       37.68      0.95 o
  -5  -2   4       17.47       15.46      0.38 o
  -4  -2   4        0.19        0.19      0.09 o
  -3  -2   4      501.39      476.32      3.93 o
  -2  -2   4      878.77      946.01      7.36 o
  -1  -2   4      406.42      434.55      3.18 o
   0  -2   4     1229.29     1233.52     10.22 o
   1  -2   4     1505.64     1596.35     11.92 o
   2  -2   4      228.22      242.62      2.45 o
   3  -2   4       60.51       61.11      0.78 o
   4  -2   4        0.34        0.43      0.10 o
   5  -2   4       19.85       19.19      0.42 o
   6  -2   4       11.15        8.97      0.51 o
   7  -2   4        0.24        0.07      0.32 o
  -7  -1   4       11.04        9.22      0.56 o
  -6  -1   4        0.15        0.20      0.18 o
  -5  -1   4        1.73        1.70      0.16 o
  -4  -1   4       31.39       29.01      0.37 o
  -3  -1   4       12.65       16.25      0.29 o
  -2  -1   4      812.87      879.40      6.85 o
  -1  -1   4       17.28       14.09      0.19 o
   0  -1   4        0.07        0.52      0.08 o
   1  -1   4     1363.90     1359.10      8.60 o
   2  -1   4       79.82       73.37      0.92 o
   3  -1   4        2.65        1.09      0.11 o
   4  -1   4       81.19       77.01      0.83 o
   5  -1   4        0.07       -0.02      0.19 o
   6  -1   4       10.33       10.61      0.64 o
   7  -1   4        0.63        0.04      0.26 o
  -7   0   4        2.94        2.78      0.49 o
  -6   0   4        0.20        0.13      0.24 o
  -5   0   4      303.36      297.68      2.84 o
  -4   0   4       53.70       55.18      0.63 o
  -3   0   4      105.96      115.26      1.01 o
  -2   0   4       54.04       48.36      0.48 o
  -1   0   4      538.98      549.07      4.26 o
   0   0   4      239.19      257.61      1.90 o
   1   0   4     1145.99     1203.02      7.61 o
   2   0   4       40.18       36.38      0.37 o
   3   0   4      256.06      277.98      2.37 o
   4   0   4       88.06       85.39      0.95 o
   5   0   4        0.20        0.75      0.16 o
   6   0   4       32.23       32.30      0.83 o
   7   0   4        6.33        6.07      0.55 o
  -7   1   4       10.17       10.26      1.56 o
  -6   1   4        0.37        0.14      0.22 o
  -5   1   4       15.73       15.09      0.48 o
  -4   1   4      165.88      160.98      1.50 o
  -3   1   4      186.28      184.25      1.65 o
  -2   1   4      722.45      748.89      6.23 o
  -1   1   4      922.82      949.49      6.98 o
   0   1   4      291.71      312.07      2.17 o
   1   1   4        2.73        3.05      0.08 o
   2   1   4     1094.07     1088.37      9.04 o
   3   1   4      126.54      102.98      0.97 o
   4   1   4       30.17       33.08      0.47 o
   5   1   4      111.54      104.32      2.00 o
   6   1   4        0.22       -0.07      0.25 o
   7   1   4        2.36        3.64      0.52 o
  -7   2   4        0.23        0.56      0.39 o
  -6   2   4      157.46      160.09      2.96 o
  -5   2   4       35.83       35.83      0.64 o
  -4   2   4       45.49       48.24      0.64 o
  -3   2   4       50.00       46.06      0.54 o
  -2   2   4       70.03       84.36      0.89 o
  -1   2   4      131.75      134.39      1.21 o
   0   2   4      246.87      264.61      2.22 o
   1   2   4      214.82      225.19      1.90 o
   2   2   4      202.72      205.64      1.75 o
   3   2   4       47.65       55.01      0.57 o
   4   2   4       29.73       25.36      0.41 o
   5   2   4       24.26       20.89      0.69 o
   6   2   4        1.41        2.39      0.52 o
   7   2   4        1.45        1.19      0.31 o
  -7   3   4        8.30        7.70      0.62 o
  -6   3   4       37.77       38.67      0.99 o
  -5   3   4        6.50        5.43      0.28 o
  -4   3   4        0.23        0.45      0.13 o
  -3   3   4      354.61      355.93      3.60 o
  -2   3   4        3.49        1.36      0.12 o
  -1   3   4      140.92      158.58      1.41 o
   0   3   4     2536.06     2631.51     21.58 o
   1   3   4     1555.27     1654.90     15.02 o
   2   3   4       56.91       59.74      0.59 o
   3   3   4      301.05      281.16      2.57 o
   4   3   4      208.87      201.31      2.34 o
   5   3   4        9.14        9.03      0.48 o
   6   3   4       14.49       15.94      1.07 o
  -7   4   4        5.05        5.49      0.50 o
  -6   4   4       11.88       12.29      0.63 o
  -5   4   4        2.02        1.36      0.18 o
  -4   4   4        0.61        0.21      0.13 o
  -3   4   4       68.90       73.76      1.07 o
  -2   4   4      330.77      310.58      2.87 o
  -1   4   4      113.69      110.73      1.04 o
   0   4   4      105.50      120.02      1.08 o
   1   4   4      397.55      457.02      4.40 o
   2   4   4      244.41      261.30      2.57 o
   3   4   4       10.58       11.54      0.17 o
   4   4   4      109.35       97.67      1.88 o
   5   4   4        0.18       -0.23      0.36 o
   6   4   4        0.94        1.37      0.39 o
  -6   5   4        0.17        0.23      0.30 o
  -5   5   4        3.01        2.84      0.27 o
  -4   5   4        0.06        0.03      0.13 o
  -3   5   4       34.74       34.36      0.58 o
  -2   5   4       30.37       28.01      0.44 o
  -1   5   4      539.71      532.25      4.40 o
   0   5   4        8.08       10.91      0.24 o
   1   5   4      378.86      372.81      3.62 o
   2   5   4      263.00      256.28      3.33 o
   3   5   4        0.96        0.84      0.13 o
   4   5   4       20.03       19.85      0.67 o
   5   5   4       34.49       36.58      1.00 o
   6   5   4       11.12       13.60      0.91 o
  -6   6   4        9.04        6.05      0.60 o
  -5   6   4        8.23        7.71      0.49 o
  -4   6   4       26.96       27.26      0.63 o
  -3   6   4       55.89       54.20      0.80 o
  -2   6   4       21.75       17.61      0.35 o
  -1   6   4       60.39       61.39      0.70 o
   0   6   4        0.10        0.38      0.08 o
   1   6   4       33.58       32.71      0.61 o
   2   6   4       23.03       19.52      0.44 o
   3   6   4       25.65       23.37      0.85 o
   4   6   4       26.99       26.69      0.81 o
   5   6   4        1.59        2.19      0.32 o
  -6   7   4        2.65        2.96      0.51 o
  -5   7   4        0.10       -0.23      0.23 o
  -4   7   4       23.29       23.63      0.73 o
  -3   7   4      119.31      122.45      1.93 o
  -2   7   4        9.91       12.35      0.41 o
  -1   7   4       22.87       21.30      0.46 o
   0   7   4       94.61       86.39      1.22 o
   1   7   4       89.95       79.77      2.08 o
   2   7   4       10.78       10.62      0.45 o
   3   7   4      136.52      135.05      2.90 o
   4   7   4        4.90        4.45      0.49 o
   5   7   4       26.66       31.42      0.98 o
  -5   8   4        0.04        0.00      0.34 o
  -4   8   4       13.21       15.50      0.76 o
  -3   8   4       89.79       85.44      1.82 o
  -2   8   4       15.49       14.39      1.14 o
  -1   8   4       14.69       16.36      0.88 o
   0   8   4       62.18       59.56      1.82 o
   1   8   4       31.76       30.19      1.11 o
   2   8   4        2.90        2.40      0.28 o
   3   8   4       80.57       77.54      2.47 o
   4   8   4        0.03        0.04      0.23 o
  -5   9   4       10.56       13.91      0.85 o
  -4   9   4       11.09       11.71      1.07 o
  -3   9   4        1.34        1.37      0.32 o
  -2   9   4       25.26       28.35      0.82 o
  -1   9   4       29.19       30.61      0.77 o
   0   9   4       10.30        7.94      0.65 o
   1   9   4       53.68       51.03      1.63 o
   2   9   4       14.48       14.77      0.78 o
   3   9   4        9.81        7.60      0.50 o
   4   9   4        5.42        4.55      0.52 o
  -4  10   4        1.44        0.98      0.37 o
  -3  10   4        9.00       10.78      0.94 o
  -2  10   4        3.81        2.67      0.33 o
  -1  10   4        2.11        2.28      0.46 o
   0  10   4        4.67        4.23      0.52 o
   1  10   4       14.85       16.72      0.91 o
   2  10   4       45.06       47.96      1.56 o
   3  10   4        1.89        1.56      0.39 o
  -2  11   4        0.01       -0.11      0.17 o
  -1  11   4       17.43       18.09      1.04 o
   0  11   4       14.80       19.19      1.04 o
   1  11   4        1.89        2.60      0.46 o
   0 -12   5        2.20        3.45      0.46 o
   1 -12   5        0.97        0.65      0.39 o
  -2 -11   5        0.44        0.33      0.18 o
  -1 -11   5        5.36        6.96      0.42 o
   0 -11   5        3.01        2.80      0.39 o
   1 -11   5        1.07        1.24      0.39 o
   2 -11   5       13.08       14.96      0.98 o
   3 -11   5        9.95       12.20      1.24 o
  -3 -10   5        0.38        0.65      0.46 o
  -2 -10   5        0.50        0.57      0.12 o
  -1 -10   5        0.10        0.03      0.17 o
   0 -10   5        0.54        0.98      0.33 o
   1 -10   5        8.00        9.76      0.72 o
   2 -10   5        3.67        4.95      0.49 o
   3 -10   5        3.56        4.13      0.41 o
   4 -10   5        0.79        0.59      0.32 o
  -4  -9   5       51.58       56.46      2.31 o
  -3  -9   5       56.17       56.62      1.95 o
  -2  -9   5       75.22       79.29      2.41 o
  -1  -9   5        0.07        0.23      0.12 o
   0  -9   5       29.51       28.57      0.98 o
   1  -9   5      111.56      108.05      2.80 o
   2  -9   5        1.59        1.24      0.25 o
   3  -9   5        2.52        2.50      0.34 o
   4  -9   5        0.06        0.20      0.36 o
   5  -9   5        4.48        5.69      0.60 o
  -5  -8   5        0.51        0.52      0.26 o
  -4  -8   5        0.18       -0.16      0.16 o
  -3  -8   5       23.25       21.21      1.11 o
  -2  -8   5       46.78       45.75      1.63 o
  -1  -8   5       91.76       88.79      2.05 o
   0  -8   5        5.52        5.33      0.46 o
   1  -8   5       19.51       19.26      0.40 o
   2  -8   5        1.82        1.71      0.25 o
   3  -8   5        0.95        1.39      0.30 o
   4  -8   5        0.05        0.29      0.28 o
   5  -8   5        3.01        3.49      0.48 o
  -5  -7   5        7.73        6.12      0.52 o
  -4  -7   5      202.96      206.34      4.35 o
  -3  -7   5       49.35       48.68      1.03 o
  -2  -7   5        4.48        4.55      0.52 o
  -1  -7   5      579.29      563.73      6.18 o
   0  -7   5        1.67        2.14      0.15 o
   1  -7   5      170.52      172.91      1.68 o
   2  -7   5       40.31       40.19      0.79 o
   3  -7   5       16.37       16.41      0.54 o
   4  -7   5        2.69        2.62      0.31 o
   5  -7   5      106.56      109.35      1.90 o
   6  -7   5        1.16        0.54      0.32 o
  -6  -6   5        7.79       11.06      0.78 o
  -5  -6   5        2.89        3.51      0.46 o
  -4  -6   5       11.52       10.29      0.52 o
  -3  -6   5        0.60        0.47      0.08 o
  -2  -6   5        0.12        0.36      0.07 o
  -1  -6   5        3.04        4.29      0.22 o
   0  -6   5       13.28       17.75      0.35 o
   1  -6   5        7.82        6.86      0.32 o
   2  -6   5      126.85      129.94      1.23 o
   3  -6   5        6.88        5.81      0.31 o
   4  -6   5        4.18        2.72      0.23 o
   5  -6   5       63.54       70.65      1.77 o
   6  -6   5        0.02       -0.09      0.30 o
  -6  -5   5       77.96       82.87      2.41 o
  -5  -5   5       42.12       42.59      1.13 o
  -4  -5   5       23.13       14.69      0.46 o
  -3  -5   5      423.00      407.04      4.22 o
  -2  -5   5       23.98       20.67      0.33 o
  -1  -5   5      105.29      114.33      1.05 o
   0  -5   5     1017.46     1046.44      9.44 o
   1  -5   5      132.12      130.85      1.19 o
   2  -5   5       74.00       66.57      0.77 o
   3  -5   5      234.95      217.51      2.33 o
   4  -5   5      117.65      114.03      1.41 o
   5  -5   5       12.95       11.64      0.43 o
   6  -5   5        0.06       -0.26      0.26 o
  -6  -4   5        1.61        1.24      0.39 o
  -5  -4   5      129.58      124.24      2.40 o
  -4  -4   5       65.01       66.44      1.15 o
  -3  -4   5        0.51        0.62      0.09 o
  -2  -4   5      170.60      179.24      1.69 o
  -1  -4   5       62.47       68.56      0.78 o
   0  -4   5        0.25        1.03      0.11 o
   1  -4   5        6.79        2.39      0.11 o
   2  -4   5       68.90       79.43      0.87 o
   3  -4   5       27.49       27.24      0.49 o
   4  -4   5      251.25      250.06      2.67 o
   5  -4   5        0.92        0.43      0.20 o
   6  -4   5        0.00       -0.01      0.25 o
  -6  -3   5        1.34        0.47      0.25 o
  -5  -3   5       77.90       76.60      0.93 o
  -4  -3   5       59.68       59.73      0.74 o
  -3  -3   5       33.61       37.82      0.43 o
  -2  -3   5      357.41      376.10      2.91 o
  -1  -3   5        5.38       10.56      0.18 o
   0  -3   5       12.35       13.90      0.16 o
   1  -3   5      412.15      427.66      3.31 o
   2  -3   5      182.34      190.89      2.01 o
   3  -3   5      219.48      201.44      2.15 o
   4  -3   5        5.95        7.09      0.32 o
   5  -3   5        1.28        0.72      0.19 o
   6  -3   5        1.73        1.65      0.30 o
   7  -3   5       10.03       10.17      0.71 o
  -7  -2   5        1.73        1.46      0.28 o
  -6  -2   5       50.21       54.10      0.91 o
  -5  -2   5        5.25        4.90      0.24 o
  -4  -2   5       83.25       80.58      0.83 o
  -3  -2   5       42.94       43.03      0.49 o
  -2  -2   5       56.58       96.12      0.78 o
  -1  -2   5      870.01      859.45      6.92 o
   0  -2   5       57.42       61.75      0.57 o
   1  -2   5      127.01      107.39      0.82 o
   2  -2   5       22.11       21.46      0.34 o
   3  -2   5      297.81      299.59      3.05 o
   4  -2   5        0.21       -0.09      0.09 o
   5  -2   5       25.50       26.12      0.60 o
   6  -2   5        7.62        8.38      0.74 o
   7  -2   5        0.26        0.56      0.34 o
  -7  -1   5       10.86       11.07      0.61 o
  -6  -1   5       27.55       28.03      0.63 o
  -5  -1   5      122.22      115.37      1.54 o
  -4  -1   5      662.40      648.83      5.02 o
  -3  -1   5      322.03      318.05      2.52 o
  -2  -1   5      246.72      297.59      2.35 o
  -1  -1   5        1.74        1.20      0.06 o
   0  -1   5     1490.04     1582.49     16.19 o
   1  -1   5      586.39      619.18      4.27 o
   2  -1   5        1.92        1.85      0.10 o
   3  -1   5       32.26       34.40      0.51 o
   4  -1   5        1.20        1.02      0.09 o
   5  -1   5       23.93       22.67      0.64 o
   6  -1   5        0.20        0.21      0.21 o
   7  -1   5        6.23        5.75      0.46 o
  -7   0   5        1.15        1.19      0.34 o
  -6   0   5       97.34       96.92      1.65 o
  -5   0   5       14.17       14.55      0.37 o
  -4   0   5       87.78       84.50      0.88 o
  -3   0   5      842.25      809.98      6.23 o
  -2   0   5      345.17      354.89      2.79 o
  -1   0   5      555.72      599.47      4.82 o
   0   0   5     1641.06     1595.56     12.43 o
   1   0   5      109.39       98.56      0.79 o
   2   0   5       47.97       39.77      0.44 o
   3   0   5      674.47      660.76      6.40 o
   4   0   5       93.43       91.20      1.16 o
   5   0   5        3.87        2.13      0.22 o
   6   0   5       83.62       82.32      1.80 o
   7   0   5       15.12       20.78      0.90 o
  -7   1   5        0.22       -0.20      0.49 o
  -6   1   5       49.15       50.12      1.31 o
  -5   1   5      110.10      112.38      1.40 o
  -4   1   5       17.52       15.50      0.33 o
  -3   1   5      190.82      181.67      1.64 o
  -2   1   5      149.60      164.58      1.59 o
  -1   1   5       49.82       61.50      0.81 o
   0   1   5       12.36       11.59      0.18 o
   1   1   5      382.22      396.69      3.07 o
   2   1   5      209.66      227.78      1.95 o
   3   1   5       19.58       22.99      0.38 o
   4   1   5        0.32        0.17      0.12 o
   5   1   5        2.40        1.64      0.28 o
   6   1   5       13.84       12.82      0.91 o
   7   1   5       19.21       25.52      0.94 o
  -7   2   5        3.04        3.43      0.48 o
  -6   2   5       91.55       93.41      1.68 o
  -5   2   5       10.73       11.45      0.43 o
  -4   2   5      259.97      256.78      2.30 o
  -3   2   5        6.79        5.54      0.20 o
  -2   2   5       35.42       19.55      0.36 o
  -1   2   5      307.25      306.36      2.43 o
   0   2   5      369.96      372.37      2.90 o
   1   2   5      224.09      245.41      2.07 o
   2   2   5     1481.17     1555.77     12.14 o
   3   2   5       10.91       12.63      0.33 o
   4   2   5      171.89      167.97      2.05 o
   5   2   5      129.49      125.31      2.33 o
   6   2   5        1.88        1.01      0.28 o
  -7   3   5       19.23       21.44      1.20 o
  -6   3   5        3.29        2.21      0.34 o
  -5   3   5        7.71        8.19      0.52 o
  -4   3   5       10.55       12.22      0.35 o
  -3   3   5       35.79       40.32      0.57 o
  -2   3   5       47.45       54.86      0.73 o
  -1   3   5      139.27      144.27      1.32 o
   0   3   5        4.39        2.58      0.12 o
   1   3   5       46.43       50.20      0.52 o
   2   3   5        0.84        2.29      0.14 o
   3   3   5        9.94       10.09      0.24 o
   4   3   5        5.61        5.81      0.32 o
   5   3   5       67.64       65.38      1.15 o
   6   3   5        5.61        6.94      0.49 o
  -6   4   5        9.12       10.93      0.60 o
  -5   4   5       42.95       41.90      0.83 o
  -4   4   5       27.98       25.50      0.52 o
  -3   4   5       55.59       53.46      0.97 o
  -2   4   5        2.69        1.58      0.13 o
  -1   4   5      244.86      247.75      2.01 o
   0   4   5      319.78      314.03      2.48 o
   1   4   5        6.29        8.52      0.19 o
   2   4   5       14.86       14.78      0.24 o
   3   4   5      186.27      175.05      1.83 o
   4   4   5       14.77       14.86      0.35 o
   5   4   5       33.13       36.41      1.03 o
   6   4   5        0.98        0.91      0.39 o
  -6   5   5        4.31        3.11      0.38 o
  -5   5   5        0.55        0.63      0.21 o
  -4   5   5        4.57        6.29      0.31 o
  -3   5   5        0.03        0.15      0.12 o
  -2   5   5       13.71       14.76      0.33 o
  -1   5   5       61.96       54.54      0.61 o
   0   5   5       47.62       49.20      0.53 o
   1   5   5        2.03        1.87      0.19 o
   2   5   5       24.70       21.20      0.30 o
   3   5   5       35.13       30.37      0.51 o
   4   5   5        0.46        0.21      0.23 o
   5   5   5       13.02       12.94      0.62 o
   6   5   5        1.89        1.82      0.46 o
  -6   6   5        2.59        2.47      0.48 o
  -5   6   5       11.43       13.16      0.61 o
  -4   6   5       29.70       30.83      0.68 o
  -3   6   5        7.65        5.74      0.28 o
  -2   6   5     1308.82     1284.36     12.36 o
  -1   6   5       17.80       16.40      0.29 o
   0   6   5       60.82       62.02      0.72 o
   1   6   5       57.46       49.88      0.57 o
   2   6   5      152.47      139.70      2.40 o
   3   6   5        7.74        7.54      0.44 o
   4   6   5       44.41       45.65      1.17 o
   5   6   5        2.16        1.77      0.36 o
  -6   7   5        0.87        1.29      0.41 o
  -5   7   5        6.47        5.79      0.46 o
  -4   7   5        0.13        0.19      0.29 o
  -3   7   5       14.57       16.45      0.60 o
  -2   7   5       55.32       50.05      0.89 o
  -1   7   5       16.49       16.05      0.42 o
   0   7   5       74.12       77.19      1.03 o
   1   7   5      131.79      123.32      3.13 o
   2   7   5        8.57        7.94      0.42 o
   3   7   5        6.22        5.56      0.43 o
   4   7   5       17.18       16.60      0.78 o
   5   7   5       27.74       28.25      1.14 o
  -5   8   5        9.84        9.53      0.85 o
  -4   8   5        1.85        2.14      0.39 o
  -3   8   5       57.37       52.05      1.33 o
  -2   8   5       18.41       17.67      0.69 o
  -1   8   5       38.50       39.86      0.81 o
   0   8   5       58.39       60.01      1.89 o
   1   8   5        4.05        2.93      0.39 o
   2   8   5       20.64       20.63      0.91 o
   3   8   5       34.69       38.85      1.98 o
   4   8   5        2.95        2.92      0.46 o
  -4   9   5       11.45       12.01      0.76 o
  -3   9   5       13.65       11.24      0.67 o
  -2   9   5        4.23        4.88      0.46 o
  -1   9   5        6.68        6.09      0.37 o
   0   9   5        1.58        1.30      0.39 o
   1   9   5        6.30        7.09      0.65 o
   2   9   5       23.38       25.18      1.04 o
   3   9   5       16.85       16.23      0.71 o
  -3  10   5        0.16        0.75      0.36 o
  -2  10   5        0.17        0.03      0.52 o
  -1  10   5        3.14        2.54      0.52 o
   0  10   5       25.14       23.29      1.17 o
   1  10   5       21.30       25.11      1.17 o
   2  10   5        0.35        0.39      0.33 o
  -2  11   5        2.48        3.16      0.32 o
  -1  11   5        0.08        0.33      0.39 o
   0  11   5       16.82       19.32      1.11 o
  -2 -11   6        0.91        0.39      0.20 o
  -1 -11   6        0.28        0.33      0.26 o
   0 -11   6        3.92        4.36      0.52 o
   1 -11   6        3.51        3.38      0.52 o
   2 -11   6        9.51       10.93      0.91 o
   3 -11   6        0.41        0.12      0.25 o
  -3 -10   6       48.62       51.09      1.27 o
  -2 -10   6       20.96       21.24      0.88 o
  -1 -10   6       73.26       77.66      1.55 o
   0 -10   6       22.30       21.73      0.91 o
   1 -10   6        3.62        2.21      0.46 o
   2 -10   6       17.09       16.42      0.58 o
   3 -10   6        0.03        0.07      0.33 o
   4 -10   6        0.05       -0.10      0.28 o
  -4  -9   6        9.43       12.37      1.14 o
  -3  -9   6        3.35        4.62      0.42 o
  -2  -9   6       36.84       32.44      0.76 o
  -1  -9   6        5.69        5.93      0.46 o
   0  -9   6       13.28       13.73      0.72 o
   1  -9   6       56.76       57.86      1.76 o
   2  -9   6        0.09        0.07      0.20 o
   3  -9   6        1.29        2.23      0.49 o
   4  -9   6        0.17        0.16      0.28 o
   5  -9   6        0.55        0.36      0.52 o
  -5  -8   6       37.79       44.96      1.43 o
  -4  -8   6       14.97       14.44      0.65 o
  -3  -8   6      124.56      115.65      2.83 o
  -2  -8   6       72.21       67.77      2.93 o
  -1  -8   6       33.68       33.31      0.77 o
   0  -8   6      426.77      418.84      9.28 o
   1  -8   6       13.70       13.78      0.36 o
   2  -8   6       50.68       47.59      1.13 o
   3  -8   6       16.71       14.92      0.67 o
   4  -8   6        0.64        0.94      0.32 o
   5  -8   6        6.04        6.50      0.75 o
  -5  -7   6        3.66        3.71      0.46 o
  -4  -7   6       11.92       10.02      0.59 o
  -3  -7   6      114.54       98.54      1.55 o
  -2  -7   6       66.09       60.30      0.85 o
  -1  -7   6       56.35       60.91      1.02 o
   0  -7   6       91.41       91.62      1.63 o
   1  -7   6        3.98        3.55      0.20 o
   2  -7   6        0.00       -0.02      0.15 o
   3  -7   6        4.29        4.41      0.43 o
   4  -7   6        3.15        1.54      0.27 o
   5  -7   6        0.06       -0.07      0.29 o
   6  -7   6        0.67        0.39      0.43 o
  -5  -6   6      108.33      109.46      2.87 o
  -4  -6   6      103.12       99.78      3.87 o
  -3  -6   6      110.14       93.66      2.06 o
  -2  -6   6      134.24      127.80      1.43 o
  -1  -6   6      284.48      287.40      3.05 o
   0  -6   6      109.22      109.90      1.09 o
   1  -6   6      101.13       92.49      0.99 o
   2  -6   6       40.89       40.50      0.57 o
   3  -6   6       42.76       41.21      0.87 o
   4  -6   6        9.41        7.78      0.42 o
   5  -6   6        7.25        4.83      0.45 o
   6  -6   6        0.26        0.48      0.39 o
  -6  -5   6       17.20       20.43      1.04 o
  -5  -5   6        0.00        0.07      0.26 o
  -4  -5   6      220.50      204.74      3.60 o
  -3  -5   6      107.29      105.57      1.40 o
  -2  -5   6        3.67        3.52      0.13 o
  -1  -5   6      255.53      239.37      2.42 o
   0  -5   6      198.60      202.02      1.77 o
   1  -5   6       39.02       46.70      0.52 o
   2  -5   6        8.14        6.59      0.21 o
   3  -5   6       25.51       25.36      0.56 o
   4  -5   6       21.52       21.63      0.51 o
   5  -5   6       29.77       31.83      0.81 o
   6  -5   6        6.90        6.95      0.72 o
  -6  -4   6       68.19       73.75      2.28 o
  -5  -4   6       10.99        9.40      1.85 o
  -4  -4   6       94.12       86.71      2.23 o
  -3  -4   6      121.37      114.52      1.32 o
  -2  -4   6      129.44      124.43      1.38 o
  -1  -4   6      109.79      106.96      0.96 o
   0  -4   6      113.50      121.08      0.91 o
   1  -4   6        0.12        0.21      0.06 o
   2  -4   6      136.23      143.17      1.44 o
   3  -4   6        0.02        0.11      0.13 o
   4  -4   6      151.28      143.12      1.68 o
   5  -4   6       23.02       22.30      0.60 o
   6  -4   6        0.18       -0.22      0.25 o
  -6  -3   6       19.34       25.18      1.17 o
  -5  -3   6       27.53       30.45      0.65 o
  -4  -3   6        5.80        4.76      0.18 o
  -3  -3   6      420.90      420.53      3.52 o
  -2  -3   6        5.72        3.51      0.10 o
  -1  -3   6      159.35      188.60      1.62 o
   0  -3   6      725.87      706.74      5.51 o
   1  -3   6      328.92      314.07      2.34 o
   2  -3   6        0.27        1.55      0.11 o
   3  -3   6      125.80      129.63      1.62 o
   4  -3   6        4.05        4.19      0.24 o
   5  -3   6        0.18       -0.06      0.18 o
   6  -3   6        1.43        1.76      0.31 o
  -7  -2   6        0.67        1.24      0.52 o
  -6  -2   6       50.71       46.40      1.52 o
  -5  -2   6      135.03      125.29      1.91 o
  -4  -2   6        0.38        0.53      0.10 o
  -3  -2   6        0.33        0.33      0.08 o
  -2  -2   6      365.79      366.51      2.69 o
  -1  -2   6      275.02      280.64      2.09 o
   0  -2   6       15.13       15.13      0.22 o
   1  -2   6     1786.13     1874.55     14.60 o
   2  -2   6      405.87      416.11      3.46 o
   3  -2   6       97.31       92.49      1.11 o
   4  -2   6        0.70        0.59      0.14 o
   5  -2   6        0.98        0.82      0.24 o
   6  -2   6        1.48        0.78      0.29 o
   7  -2   6        0.51        0.56      0.30 o
  -7  -1   6       25.24       29.82      1.07 o
  -6  -1   6        8.21        8.46      0.45 o
  -5  -1   6      216.74      215.12      3.03 o
  -4  -1   6      253.71      256.49      2.49 o
  -3  -1   6        2.99        3.70      0.22 o
  -2  -1   6      635.48      640.93      5.52 o
  -1  -1   6      231.51      221.71      1.80 o
   0  -1   6      224.24      258.19      2.06 o
   1  -1   6      323.13      302.87      2.55 o
   2  -1   6     1379.79     1305.24     12.24 o
   3  -1   6      574.68      540.12      4.84 o
   4  -1   6       80.37       76.66      1.22 o
   5  -1   6       27.84       28.97      0.66 o
   6  -1   6        0.06        0.33      0.24 o
   7  -1   6       11.33       12.06      0.78 o
  -7   0   6       12.83       14.02      1.11 o
  -6   0   6        0.23        2.15      0.46 o
  -5   0   6        0.74        0.83      0.19 o
  -4   0   6      144.35      149.12      1.54 o
  -3   0   6       89.34       93.86      0.94 o
  -2   0   6        0.19        0.74      0.08 o
  -1   0   6       54.40       62.43      0.78 o
   0   0   6       24.21       24.47      0.33 o
   1   0   6       47.26       48.55      0.51 o
   2   0   6      232.07      242.30      1.94 o
   3   0   6       24.21       28.37      0.57 o
   4   0   6       18.02       16.84      0.56 o
   5   0   6        0.61        1.05      0.28 o
   6   0   6        0.04        0.39      0.28 o
  -7   1   6        3.59        3.61      0.46 o
  -6   1   6       31.23       36.39      1.10 o
  -5   1   6      496.93      498.73      5.08 o
  -4   1   6       67.32       63.09      0.79 o
  -3   1   6      983.39     1028.52      9.12 o
  -2   1   6        7.61        6.76      0.30 o
  -1   1   6      163.69      224.55      2.12 o
   0   1   6      836.95      850.53      7.05 o
   1   1   6        7.90        6.94      0.15 o
   2   1   6      412.25      399.01      2.93 o
   3   1   6      157.47      156.96      1.55 o
   4   1   6        3.39        3.91      0.30 o
   5   1   6       80.95       76.74      3.29 o
   6   1   6       13.75       13.35      0.69 o
  -7   2   6        0.61        0.78      0.37 o
  -6   2   6        6.12        5.56      0.45 o
  -5   2   6       13.54       14.15      0.44 o
  -4   2   6        4.08        4.36      0.37 o
  -3   2   6      119.30      119.78      1.39 o
  -2   2   6      280.89      340.94      3.16 o
  -1   2   6       36.12       36.03      0.48 o
   0   2   6       10.89       10.72      0.22 o
   1   2   6        0.02        0.06      0.09 o
   2   2   6        8.12        8.19      0.18 o
   3   2   6        0.54        0.55      0.09 o
   4   2   6        7.49        9.25      0.38 o
   5   2   6        4.39        3.61      0.37 o
   6   2   6        0.94        0.62      0.28 o
  -6   3   6       16.47       16.59      0.70 o
  -5   3   6      100.42      103.14      1.50 o
  -4   3   6       77.63       77.81      0.96 o
  -3   3   6       51.59       49.45      0.81 o
  -2   3   6      400.01      398.32      4.01 o
  -1   3   6       66.20       63.69      0.74 o
   0   3   6       39.07       40.90      0.60 o
   1   3   6      779.26      771.68      6.29 o
   2   3   6        0.88        3.16      0.12 o
   3   3   6       17.47       18.21      0.34 o
   4   3   6      122.77      108.62      1.67 o
   5   3   6       14.16       11.26      0.47 o
   6   3   6        6.31        8.58      0.55 o
  -6   4   6       18.09       17.42      0.72 o
  -5   4   6        2.42        1.52      0.24 o
  -4   4   6        0.09        0.33      0.15 o
  -3   4   6       27.29       28.31      0.58 o
  -2   4   6      184.64      179.67      1.79 o
  -1   4   6       26.14       25.61      0.41 o
   0   4   6      115.12      106.44      1.02 o
   1   4   6        2.77        1.00      0.08 o
   2   4   6       48.51       49.02      0.58 o
   3   4   6        0.20       -0.03      0.11 o
   4   4   6       54.15       51.89      0.95 o
   5   4   6        2.25        1.52      0.21 o
   6   4   6        0.54        0.20      0.39 o
  -6   5   6        1.85        1.17      0.34 o
  -5   5   6       28.55       24.32      0.99 o
  -4   5   6       32.58       36.94      0.97 o
  -3   5   6       64.54       62.92      0.90 o
  -2   5   6       24.37       22.51      0.47 o
  -1   5   6      519.13      520.16      4.69 o
   0   5   6      161.80      151.90      1.40 o
   1   5   6       48.54       51.68      0.65 o
   2   5   6      126.14      120.47      1.45 o
   3   5   6      109.21      107.54      1.46 o
   4   5   6       77.41       76.67      1.65 o
   5   5   6        1.33        2.17      0.36 o
  -6   6   6        0.17        1.07      0.41 o
  -5   6   6        0.15       -0.20      0.23 o
  -4   6   6       16.99       16.12      0.64 o
  -3   6   6       56.88       66.49      1.16 o
  -2   6   6        6.85        6.74      0.43 o
  -1   6   6        5.76        5.42      0.28 o
   0   6   6      108.34      105.38      1.23 o
   1   6   6       60.83       65.27      1.01 o
   2   6   6       13.35       14.00      0.48 o
   3   6   6       24.77       27.81      0.88 o
   4   6   6        1.47        1.50      0.65 o
   5   6   6       22.16       24.61      1.59 o
  -5   7   6        1.02        1.09      0.39 o
  -4   7   6       11.61       12.00      0.68 o
  -3   7   6        4.91        4.61      0.38 o
  -2   7   6        1.70        2.37      0.25 o
  -1   7   6       29.75       26.14      0.72 o
   0   7   6        8.16        9.07      0.37 o
   1   7   6       35.48       36.55      0.90 o
   2   7   6        2.30        0.91      0.33 o
   3   7   6       14.41       14.27      1.04 o
   4   7   6       21.76       24.35      1.24 o
  -5   8   6        0.92        0.62      0.37 o
  -4   8   6       12.93       14.49      0.80 o
  -3   8   6       73.05       68.06      1.61 o
  -2   8   6       78.55       70.93      2.18 o
  -1   8   6       16.53       17.17      0.64 o
   0   8   6       16.88       18.76      0.49 o
   1   8   6        0.55        0.23      0.18 o
   2   8   6        6.97        5.59      0.59 o
   3   8   6       17.43       19.99      0.79 o
   4   8   6       14.01       15.99      0.81 o
  -4   9   6        2.29        1.88      0.41 o
  -3   9   6        5.78        3.94      0.46 o
  -2   9   6       12.46       11.12      0.68 o
  -1   9   6        0.03        0.31      0.46 o
   0   9   6        5.65        7.55      0.72 o
   1   9   6        0.15        0.33      0.33 o
   2   9   6       24.74       26.29      1.17 o
   3   9   6        1.53        3.76      0.44 o
  -3  10   6        0.31       -0.03      0.28 o
  -2  10   6        0.49       -0.04      0.26 o
  -1  10   6       20.54       21.73      1.17 o
   0  10   6        6.56        9.24      0.85 o
   1  10   6        5.46        5.07      0.65 o
   2  10   6       43.41       48.61      1.76 o
  -1 -11   7        7.30        8.07      0.59 o
   0 -11   7       44.65       45.55      1.50 o
   1 -11   7        4.43        4.75      0.59 o
   2 -11   7        1.51        0.59      0.39 o
  -3 -10   7        0.42        0.20      0.20 o
  -2 -10   7        2.99        3.45      0.33 o
  -1 -10   7        0.03        0.13      0.26 o
   0 -10   7       91.29       91.80      2.47 o
   1 -10   7       16.49       13.21      0.85 o
   2 -10   7        4.07        3.34      0.31 o
   3 -10   7       10.90       10.17      0.62 o
   4 -10   7        0.68        1.01      0.37 o
  -4  -9   7       76.14       80.52      2.15 o
  -3  -9   7        0.69        0.61      0.17 o
  -2  -9   7       87.47       85.59      2.54 o
  -1  -9   7      165.45      165.29      2.83 o
   0  -9   7        6.90        6.25      0.52 o
   1  -9   7       28.21       27.98      1.17 o
   2  -9   7        0.02       -0.17      0.20 o
   3  -9   7        7.75        6.70      0.53 o
   4  -9   7        0.57       -0.04      0.30 o
  -4  -8   7        4.33        4.81      0.46 o
  -3  -8   7       12.79       13.65      0.49 o
  -2  -8   7       25.88       23.01      0.61 o
  -1  -8   7       88.13       85.37      1.61 o
   0  -8   7       19.59       20.95      0.85 o
   1  -8   7        2.94        4.17      0.31 o
   2  -8   7       20.58       22.67      1.27 o
   3  -8   7        2.58        1.69      0.32 o
   4  -8   7        1.91        1.03      0.34 o
   5  -8   7        0.16        0.01      0.36 o
  -5  -7   7       21.61       26.42      1.11 o
  -4  -7   7       34.29       31.43      1.11 o
  -3  -7   7      167.73      164.21      3.84 o
  -2  -7   7      117.47      115.02      1.72 o
  -1  -7   7       22.92       22.67      0.52 o
   0  -7   7      302.57      306.97      6.92 o
   1  -7   7        0.92        0.31      0.13 o
   2  -7   7       17.31       16.52      0.53 o
   3  -7   7        0.00       -0.19      0.19 o
   4  -7   7        0.79        1.08      0.27 o
   5  -7   7        0.56        0.27      0.29 o
  -5  -6   7       25.22       25.44      1.11 o
  -4  -6   7       27.31       23.23      0.91 o
  -3  -6   7        7.27       10.38      1.30 o
  -2  -6   7      104.93       95.90      1.47 o
  -1  -6   7       74.96       73.18      0.83 o
   0  -6   7      712.03      676.25      5.51 o
   1  -6   7      185.06      177.72      1.79 o
   2  -6   7       21.86       22.08      0.52 o
   3  -6   7       19.97       21.50      0.54 o
   4  -6   7        9.64       10.48      0.52 o
   5  -6   7       30.84       28.38      1.21 o
   6  -6   7        6.01        5.56      0.81 o
  -6  -5   7        8.03        4.81      0.65 o
  -5  -5   7       61.25       59.49      1.89 o
  -4  -5   7        3.89        1.47      0.28 o
  -3  -5   7       16.64       16.66      0.59 o
  -2  -5   7      340.33      318.76      3.27 o
  -1  -5   7       27.66       28.82      0.38 o
   0  -5   7        3.21        3.54      0.27 o
   1  -5   7       72.46       76.15      0.78 o
   2  -5   7        0.05        0.26      0.10 o
   3  -5   7       10.92       10.08      0.33 o
   4  -5   7       22.95       22.30      0.54 o
   5  -5   7       29.62       29.19      0.74 o
   6  -5   7        3.72        4.43      0.57 o
  -6  -4   7       51.35       59.42      2.02 o
  -5  -4   7       57.26       64.37      2.02 o
  -4  -4   7        0.20        0.46      0.20 o
  -3  -4   7        4.29        2.98      0.24 o
  -2  -4   7      132.84      132.82      1.22 o
  -1  -4   7      913.57      899.92      7.92 o
   0  -4   7       15.38       15.60      0.24 o
   1  -4   7      345.13      348.16      2.61 o
   2  -4   7       88.94       79.13      0.88 o
   3  -4   7       29.88       32.16      0.49 o
   4  -4   7       26.04       27.33      0.56 o
   5  -4   7        3.33        2.86      0.30 o
   6  -4   7        2.95        3.43      0.42 o
  -6  -3   7        4.33        5.33      0.42 o
  -5  -3   7       37.65       36.92      0.77 o
  -4  -3   7      219.74      204.02      2.41 o
  -3  -3   7       24.98       24.97      0.37 o
  -2  -3   7        0.19        0.34      0.08 o
  -1  -3   7       30.13       33.32      0.38 o
   0  -3   7       33.01       28.43      0.35 o
   1  -3   7        0.13        1.80      0.19 o
   2  -3   7       23.59       25.26      0.36 o
   3  -3   7      108.80      103.46      1.12 o
   4  -3   7      137.20      132.04      1.57 o
   5  -3   7        8.02        7.24      0.39 o
   6  -3   7        0.36        0.29      0.28 o
  -6  -2   7       64.28       71.20      2.80 o
  -5  -2   7        3.38        3.98      0.37 o
  -4  -2   7       60.28       63.75      0.98 o
  -3  -2   7     1256.38     1253.33      9.65 o
  -2  -2   7      165.34      161.22      1.35 o
  -1  -2   7      409.01      408.56      3.00 o
   0  -2   7      735.58      721.94      5.66 o
   1  -2   7      369.17      419.70      3.82 o
   2  -2   7      155.13      157.48      1.93 o
   3  -2   7      275.62      261.51      2.49 o
   4  -2   7      127.21      118.95      1.29 o
   5  -2   7        6.07        5.88      0.36 o
   6  -2   7        6.13        5.90      0.40 o
  -6  -1   7        9.13        9.43      0.52 o
  -5  -1   7        7.96        7.72      0.67 o
  -4  -1   7      185.76      181.09      2.02 o
  -3  -1   7       29.24       34.07      0.43 o
  -2  -1   7        7.28        6.64      0.18 o
  -1  -1   7       34.36       35.78      0.42 o
   0  -1   7      170.64      183.78      1.65 o
   1  -1   7      319.27      315.17      2.67 o
   2  -1   7        1.37        3.03      0.15 o
   3  -1   7        4.47        2.86      0.17 o
   4  -1   7        5.98        5.37      0.31 o
   5  -1   7        0.48        0.17      0.21 o
   6  -1   7        9.12        7.66      0.59 o
  -6   0   7       21.21       21.05      0.67 o
  -5   0   7      158.69      161.14      2.11 o
  -4   0   7      219.75      221.36      2.19 o
  -3   0   7        2.21        3.32      0.15 o
  -2   0   7     1163.39     1169.87     10.42 o
  -1   0   7      892.77      940.46      8.37 o
   0   0   7       13.56       26.21      0.39 o
   1   0   7      917.86      952.53      9.47 o
   2   0   7       60.21       54.84      0.59 o
   3   0   7       77.79       73.29      1.13 o
   4   0   7       27.44       27.29      0.58 o
   5   0   7        4.53        4.96      0.39 o
   6   0   7        8.81        8.70      1.46 o
  -6   1   7        0.07        0.07      0.26 o
  -5   1   7        2.72        2.45      0.32 o
  -4   1   7       18.32       15.35      0.39 o
  -3   1   7       10.04       12.63      0.32 o
  -2   1   7      181.41      190.35      1.86 o
  -1   1   7       47.82       45.21      0.59 o
   0   1   7      179.21      190.61      1.83 o
   1   1   7      115.59      119.37      1.12 o
   2   1   7      123.25      115.04      1.01 o
   3   1   7        1.65        1.69      0.14 o
   4   1   7        8.03        7.56      0.74 o
   5   1   7        0.08       -0.03      0.26 o
   6   1   7       12.50       12.57      0.71 o
  -6   2   7       11.10       12.27      0.74 o
  -5   2   7        4.61        4.26      0.46 o
  -4   2   7      130.42      125.65      1.52 o
  -3   2   7       39.14       38.65      0.61 o
  -2   2   7       43.73       44.14      0.60 o
  -1   2   7      809.41      817.58      7.25 o
   0   2   7      171.85      156.34      1.44 o
   1   2   7       19.12       15.96      0.27 o
   2   2   7      123.71      115.06      1.09 o
   3   2   7       97.58       90.77      1.11 o
   4   2   7       10.44       11.21      0.39 o
   5   2   7       41.73       39.15      1.24 o
   6   2   7        0.76        0.00      0.28 o
  -6   3   7       56.33       59.08      1.30 o
  -5   3   7        0.10       -0.21      0.21 o
  -4   3   7       66.25       59.39      0.81 o
  -3   3   7       47.26       42.67      0.77 o
  -2   3   7      145.75      150.18      1.55 o
  -1   3   7       57.49       55.07      0.76 o
   0   3   7       27.08       27.88      0.42 o
   1   3   7        4.95        4.87      0.17 o
   2   3   7       10.67        8.10      0.20 o
   3   3   7       39.88       38.45      0.70 o
   4   3   7        1.11        1.02      0.20 o
   5   3   7        0.23        0.38      0.20 o
   6   3   7        8.60        9.67      0.75 o
  -6   4   7       22.18       23.47      0.85 o
  -5   4   7       18.75       20.53      0.61 o
  -4   4   7       17.91       17.03      0.52 o
  -3   4   7       61.90       61.49      0.82 o
  -2   4   7      218.81      214.31      2.32 o
  -1   4   7        7.37        7.76      0.25 o
   0   4   7        0.85        0.70      0.10 o
   1   4   7      140.94      139.22      1.30 o
   2   4   7        4.31        2.69      0.15 o
   3   4   7       53.52       55.22      1.01 o
   4   4   7       13.60       14.52      0.49 o
   5   4   7        3.44        3.23      0.28 o
  -6   5   7        0.01       -0.14      0.34 o
  -5   5   7        2.58        3.77      0.34 o
  -4   5   7       13.73       14.76      0.51 o
  -3   5   7       38.61       38.19      0.67 o
  -2   5   7      110.44      108.82      1.61 o
  -1   5   7      262.25      266.94      2.55 o
   0   5   7       20.93       20.21      0.33 o
   1   5   7      186.55      178.83      1.92 o
   2   5   7        3.11        1.64      0.17 o
   3   5   7        0.64        0.41      0.14 o
   4   5   7       27.45       26.65      0.89 o
   5   5   7        2.06        2.18      0.49 o
  -5   6   7        0.02        0.17      0.26 o
  -4   6   7       20.05       21.83      0.73 o
  -3   6   7       43.67       44.76      1.18 o
  -2   6   7       56.42       58.70      0.99 o
  -1   6   7        0.76        0.39      0.17 o
   0   6   7       54.27       50.66      0.83 o
   1   6   7       19.27       16.13      0.46 o
   2   6   7        1.10        2.31      0.15 o
   3   6   7        0.37       -0.09      0.36 o
   4   6   7        3.01        1.95      0.36 o
   5   6   7       11.51        9.91      1.43 o
  -5   7   7        5.03        4.95      0.60 o
  -4   7   7       11.43        9.93      0.70 o
  -3   7   7       21.53       22.60      0.74 o
  -2   7   7       91.37       81.60      1.77 o
  -1   7   7      151.00      149.62      2.24 o
   0   7   7       88.28       85.93      1.39 o
   1   7   7        0.00       -0.12      0.12 o
   2   7   7       24.23       24.86      1.11 o
   3   7   7       16.14       16.15      0.72 o
   4   7   7        1.51        1.75      0.37 o
  -4   8   7        8.69        7.65      0.62 o
  -3   8   7       16.49       16.42      1.30 o
  -2   8   7        0.18        0.07      0.39 o
  -1   8   7        6.72        7.39      0.52 o
   0   8   7        0.54        0.44      0.17 o
   1   8   7       31.68       33.64      0.94 o
   2   8   7        3.13        2.60      0.46 o
   3   8   7        2.08        1.98      0.39 o
  -4   9   7        1.75        2.45      0.46 o
  -3   9   7        7.39        7.50      0.72 o
  -2   9   7       11.80       11.62      1.33 o
  -1   9   7       13.75       17.04      0.67 o
   0   9   7       16.62       18.15      1.04 o
   1   9   7       42.96       40.41      1.63 o
   2   9   7        3.94        4.10      0.59 o
  -2  10   7        1.70        2.06      0.36 o
  -1  10   7        9.56        9.04      0.48 o
   0  10   7       16.12       16.66      1.11 o
   1  10   7        0.09        0.07      0.39 o
  -1 -11   8        5.39        6.64      0.59 o
   0 -11   8        0.53        0.07      0.33 o
   1 -11   8        2.50        2.86      0.52 o
   2 -11   8        0.04       -0.33      0.33 o
  -2 -10   8        5.36        5.53      0.52 o
  -1 -10   8       17.76       17.96      0.85 o
   0 -10   8       31.51       31.23      1.17 o
   1 -10   8        1.23        0.91      0.39 o
   2 -10   8        1.14        0.70      0.25 o
   3 -10   8        8.34        9.88      0.94 o
  -3  -9   8       20.33       19.65      0.85 o
  -2  -9   8       19.79       19.39      0.78 o
  -1  -9   8       32.58       32.08      1.11 o
   0  -9   8        0.34        0.85      0.33 o
   1  -9   8       34.36       36.90      1.37 o
   2  -9   8        1.94        1.89      0.32 o
   3  -9   8       10.89       13.35      0.71 o
   4  -9   8        0.42        0.81      0.37 o
  -4  -8   8       18.15       16.00      0.78 o
  -3  -8   8       36.22       32.15      1.11 o
  -2  -8   8       78.70       82.31      1.54 o
  -1  -8   8       18.26       18.27      0.55 o
   0  -8   8       69.21       64.77      1.89 o
   1  -8   8      155.58      155.20      2.69 o
   2  -8   8       25.38       24.16      0.80 o
   3  -8   8        6.74        5.27      0.52 o
   4  -8   8        1.86        2.11      0.41 o
   5  -8   8        0.03       -0.12      0.34 o
  -5  -7   8       10.62       12.30      0.78 o
  -4  -7   8       59.48       59.23      1.82 o
  -3  -7   8        1.82        1.89      0.33 o
  -2  -7   8       11.56       12.18      0.46 o
  -1  -7   8       19.05       17.15      0.45 o
   0  -7   8       41.56       40.30      0.57 o
   1  -7   8      216.18      205.88      4.66 o
   2  -7   8       49.36       47.25      1.15 o
   3  -7   8        1.49        1.79      0.27 o
   4  -7   8       16.70       17.22      0.67 o
   5  -7   8       14.57       19.09      0.77 o
  -5  -6   8        3.82        4.42      0.52 o
  -4  -6   8       73.89       68.29      2.02 o
  -3  -6   8        6.06        2.80      0.39 o
  -2  -6   8       35.72       34.55      0.91 o
  -1  -6   8      220.61      219.13      2.99 o
   0  -6   8        3.03        4.97      0.19 o
   1  -6   8        1.60        1.26      0.17 o
   2  -6   8        0.07       -0.07      0.14 o
   3  -6   8       21.66       21.14      0.57 o
   4  -6   8        0.03       -0.14      0.22 o
   5  -6   8        0.00       -0.08      0.27 o
  -5  -5   8       31.35       30.84      1.30 o
  -4  -5   8       13.93       14.05      0.78 o
  -3  -5   8       74.98       74.01      1.61 o
  -2  -5   8        6.32        6.99      0.46 o
  -1  -5   8        0.83        0.57      0.14 o
   0  -5   8      825.94      812.65      6.67 o
   1  -5   8        2.44        2.06      0.13 o
   2  -5   8       66.73       64.46      0.76 o
   3  -5   8       79.34       84.00      1.12 o
   4  -5   8        7.89        8.84      0.37 o
   5  -5   8        4.61        4.82      0.44 o
   6  -5   8        1.03        1.17      0.46 o
  -6  -4   8       19.29       21.54      1.17 o
  -5  -4   8        3.23        4.94      0.59 o
  -4  -4   8       23.87       20.92      0.77 o
  -3  -4   8      158.74      143.33      1.73 o
  -2  -4   8      361.76      357.64      3.05 o
  -1  -4   8       13.02        8.41      0.22 o
   0  -4   8       71.09       79.63      0.77 o
   1  -4   8       14.02       10.08      0.27 o
   2  -4   8        4.50        6.44      0.19 o
   3  -4   8        9.28        9.74      0.33 o
   4  -4   8        6.29        5.36      0.29 o
   5  -4   8       19.04       19.46      0.63 o
   6  -4   8        2.43        1.35      0.34 o
  -6  -3   8       30.65       36.26      1.53 o
  -5  -3   8      181.47      174.93      2.98 o
  -4  -3   8       35.78       35.19      0.76 o
  -3  -3   8      217.49      218.89      2.14 o
  -2  -3   8     1119.22     1083.52      8.21 o
  -1  -3   8      136.47      133.39      1.17 o
   0  -3   8      108.12      115.55      1.04 o
   1  -3   8      449.35      418.09      3.55 o
   2  -3   8      297.43      300.36      2.84 o
   3  -3   8       28.03       23.38      0.39 o
   4  -3   8      101.12      106.71      1.37 o
   5  -3   8        0.59       -0.16      0.23 o
   6  -3   8        8.93        9.38      0.51 o
  -6  -2   8       10.36       11.61      0.58 o
  -5  -2   8        0.25        1.03      0.65 o
  -4  -2   8        8.61        6.43      0.49 o
  -3  -2   8      275.96      269.19      2.22 o
  -2  -2   8        0.13        0.16      0.06 o
  -1  -2   8       13.10       15.77      0.25 o
   0  -2   8       21.72       22.52      0.34 o
   1  -2   8       79.68       77.93      0.89 o
   2  -2   8        5.85        9.67      0.26 o
   3  -2   8      212.21      186.11      2.05 o
   4  -2   8       80.65       76.72      1.19 o
   5  -2   8        3.81        5.11      0.36 o
   6  -2   8        0.14       -0.14      0.29 o
  -6  -1   8       35.96       37.46      1.07 o
  -5  -1   8        2.02        1.01      0.28 o
  -4  -1   8      718.37      721.56      7.96 o
  -3  -1   8        4.22        3.69      0.17 o
  -2  -1   8        1.87        1.75      0.15 o
  -1  -1   8      570.52      553.06      4.61 o
   0  -1   8      288.37      267.81      2.53 o
   1  -1   8       13.67       12.76      0.22 o
   2  -1   8      179.39      179.05      1.77 o
   3  -1   8      120.05      117.96      1.38 o
   4  -1   8        0.12       -0.15      0.15 o
   5  -1   8       22.19       21.39      0.71 o
   6  -1   8        0.91        1.25      0.59 o
  -6   0   8        0.05        0.39      0.23 o
  -5   0   8       26.96       29.67      0.94 o
  -4   0   8       70.85       65.70      1.07 o
  -3   0   8        4.35        4.91      0.23 o
  -2   0   8        1.39        2.74      0.17 o
  -1   0   8       38.34       43.30      0.70 o
   0   0   8      361.78      423.95      3.87 o
   1   0   8       65.06       66.97      0.71 o
   2   0   8       10.20       10.54      0.29 o
   3   0   8      361.63      346.04      3.19 o
   4   0   8        1.74        1.23      0.24 o
   5   0   8        0.26        0.59      0.28 o
   6   0   8        5.42        4.51      0.51 o
  -6   1   8       10.94       13.39      0.80 o
  -5   1   8        0.66        0.63      0.24 o
  -4   1   8       64.32       63.82      0.92 o
  -3   1   8       66.41       62.12      0.86 o
  -2   1   8       63.92       59.33      0.75 o
  -1   1   8      171.41      199.63      1.96 o
   0   1   8      423.39      424.49      3.89 o
   1   1   8      335.79      325.03      3.02 o
   2   1   8      126.23      119.53      1.14 o
   3   1   8        4.57        4.66      0.23 o
   4   1   8       45.19       42.05      0.93 o
   5   1   8        0.08       -0.23      0.23 o
   6   1   8        1.71        1.69      0.39 o
  -6   2   8        9.79       10.28      1.01 o
  -5   2   8        0.72       -0.04      0.20 o
  -4   2   8        0.46        0.29      0.15 o
  -3   2   8       17.24       18.38      0.43 o
  -2   2   8       32.48       30.60      0.49 o
  -1   2   8       25.00       29.37      0.46 o
   0   2   8       28.59       27.16      0.43 o
   1   2   8       94.31       83.03      0.85 o
   2   2   8      152.83      144.92      1.36 o
   3   2   8       36.42       33.04      0.65 o
   4   2   8       19.33       18.87      0.64 o
   5   2   8       18.17       18.08      0.76 o
   6   2   8        0.08       -0.07      0.28 o
  -6   3   8        9.45        9.83      0.60 o
  -5   3   8       45.85       47.31      0.94 o
  -4   3   8       71.87       76.36      1.21 o
  -3   3   8        4.79        3.63      0.24 o
  -2   3   8        5.62        3.74      0.20 o
  -1   3   8      543.28      524.25      4.78 o
   0   3   8      126.66      114.11      1.23 o
   1   3   8        2.83        2.75      0.15 o
   2   3   8       55.19       52.24      0.72 o
   3   3   8        4.41        4.23      0.27 o
   4   3   8        1.60        1.84      0.26 o
   5   3   8        0.49        0.63      0.21 o
  -6   4   8        0.35        0.73      0.31 o
  -5   4   8        0.05        0.01      0.24 o
  -4   4   8      167.90      161.27      1.91 o
  -3   4   8       12.03       15.96      0.39 o
  -2   4   8       83.90       80.88      1.08 o
  -1   4   8      358.70      361.53      3.72 o
   0   4   8      323.38      308.04      2.90 o
   1   4   8        3.54        3.43      0.18 o
   2   4   8      150.17      145.61      1.82 o
   3   4   8       79.17       74.50      1.29 o
   4   4   8       13.03       11.03      0.58 o
   5   4   8       39.37       35.25      0.83 o
  -6   5   8       23.55       28.27      1.19 o
  -5   5   8       28.24       25.55      0.83 o
  -4   5   8        5.67        5.30      0.34 o
  -3   5   8       26.01       25.95      0.61 o
  -2   5   8       63.33       58.41      0.78 o
  -1   5   8      297.07      303.74      2.89 o
   0   5   8      128.95      129.18      1.70 o
   1   5   8       66.24       65.10      1.00 o
   2   5   8       13.01       10.09      0.36 o
   3   5   8        1.04        0.89      0.19 o
   4   5   8        0.88        0.37      0.25 o
   5   5   8        0.10        0.07      0.30 o
  -5   6   8       17.22       13.90      0.68 o
  -4   6   8        9.29        8.18      0.51 o
  -3   6   8       49.69       49.00      1.09 o
  -2   6   8       69.97       70.63      1.15 o
  -1   6   8       51.67       51.56      0.91 o
   0   6   8       25.67       25.95      0.65 o
   1   6   8       93.20       92.73      1.46 o
   2   6   8        2.25        2.54      0.25 o
   3   6   8       44.42       47.93      1.28 o
   4   6   8       13.26       12.09      0.69 o
  -5   7   8        0.58        1.22      0.32 o
  -4   7   8        1.86        1.20      0.30 o
  -3   7   8        0.57        0.67      0.25 o
  -2   7   8       35.31       32.33      1.03 o
  -1   7   8       31.51       30.93      0.78 o
   0   7   8        0.14       -0.08      0.16 o
   1   7   8        0.17        0.19      0.14 o
   2   7   8       66.91       68.54      2.15 o
   3   7   8        2.14        1.47      0.36 o
   4   7   8        0.17        0.21      0.29 o
  -4   8   8        3.32        3.70      0.48 o
  -3   8   8       16.34       17.46      0.85 o
  -2   8   8       37.17       33.70      1.08 o
  -1   8   8        7.72        6.85      0.51 o
   0   8   8       12.58       12.35      0.56 o
   1   8   8       24.28       25.12      1.24 o
   2   8   8       33.87       34.29      1.50 o
   3   8   8        0.38        0.27      0.32 o
  -3   9   8       15.68       14.87      0.83 o
  -2   9   8        5.11        6.65      0.57 o
  -1   9   8        3.45        3.19      0.55 o
   0   9   8        3.04        2.72      0.28 o
   1   9   8       21.39       21.86      1.24 o
   2   9   8        1.85        3.32      0.59 o
  -1  10   8        0.64       -0.08      0.23 o
   0  10   8       10.66       12.69      1.04 o
   0 -11   9        1.38        1.04      0.39 o
   1 -11   9        0.87        1.69      0.46 o
  -2 -10   9       19.32       18.80      0.91 o
  -1 -10   9       19.65       19.06      0.91 o
   0 -10   9        2.06        1.50      0.39 o
   1 -10   9        9.79       10.80      0.85 o
   2 -10   9        0.21        0.13      0.22 o
   3 -10   9        0.25        0.03      0.28 o
  -3  -9   9       50.59       54.08      1.69 o
  -2  -9   9       10.35       11.84      0.72 o
  -1  -9   9       20.32       19.91      0.91 o
   0  -9   9       12.07       11.06      0.72 o
   1  -9   9        1.36        0.76      0.20 o
   2  -9   9       23.16       18.42      0.73 o
   3  -9   9        6.08        5.83      0.94 o
   4  -9   9        0.48        0.65      0.37 o
  -4  -8   9        3.07        2.86      0.46 o
  -3  -8   9       76.80       72.06      2.08 o
  -2  -8   9       50.45       46.66      1.50 o
  -1  -8   9        6.81        6.83      0.59 o
   0  -8   9       23.96       27.33      1.11 o
   1  -8   9        2.77        2.77      0.32 o
   2  -8   9        2.39        2.47      0.34 o
   3  -8   9       36.07       38.15      2.34 o
   4  -8   9        0.70        0.20      0.32 o
  -4  -7   9        1.92        1.63      0.39 o
  -3  -7   9       12.44       16.07      0.78 o
  -2  -7   9       10.43       13.34      0.72 o
  -1  -7   9        8.09        7.35      0.59 o
   0  -7   9      133.17      134.06      1.86 o
   1  -7   9        3.53        4.80      0.39 o
   2  -7   9       16.73       17.54      0.74 o
   3  -7   9        0.61        0.23      0.28 o
   4  -7   9       10.64        7.47      0.62 o
   5  -7   9        3.69        4.48      0.46 o
  -5  -6   9       60.93       62.68      2.08 o
  -4  -6   9       49.86       43.80      1.56 o
  -3  -6   9       25.51       23.10      0.98 o
  -2  -6   9      238.43      225.40      5.35 o
  -1  -6   9        3.78        3.95      0.18 o
   0  -6   9       64.13       67.58      1.20 o
   1  -6   9       66.45       66.56      1.01 o
   2  -6   9       16.60       18.50      0.58 o
   3  -6   9       19.08       22.76      0.69 o
   4  -6   9       13.61       17.38      0.70 o
   5  -6   9        0.92        0.29      0.30 o
  -5  -5   9       33.95       31.62      1.37 o
  -4  -5   9        7.62        9.37      0.72 o
  -3  -5   9       77.97       71.22      2.08 o
  -2  -5   9       34.89       37.09      0.58 o
  -1  -5   9      417.66      425.38      4.24 o
   0  -5   9       57.14       51.25      0.63 o
   1  -5   9        1.32        0.87      0.13 o
   2  -5   9        0.00        0.25      0.12 o
   3  -5   9        2.72        2.64      0.23 o
   4  -5   9        5.93        5.62      0.53 o
   5  -5   9        0.14       -0.07      0.27 o
  -6  -4   9       10.52        9.89      0.91 o
  -5  -4   9        5.38        6.31      0.65 o
  -4  -4   9      225.60      222.92      3.62 o
  -3  -4   9      186.91      174.17      2.11 o
  -2  -4   9       14.00       13.16      0.32 o
  -1  -4   9     1435.71     1401.25     10.69 o
   0  -4   9        6.63        6.10      0.26 o
   1  -4   9       60.90       56.62      0.71 o
   2  -4   9      112.26      112.69      1.73 o
   3  -4   9        3.55        3.28      0.22 o
   4  -4   9        8.83        6.97      0.36 o
   5  -4   9       19.15       20.98      0.59 o
   6  -4   9        7.32        7.48      0.56 o
  -6  -3   9        8.02       10.14      0.55 o
  -5  -3   9        3.79        3.17      0.31 o
  -4  -3   9       30.45       27.71      0.75 o
  -3  -3   9       47.00       46.29      0.93 o
  -2  -3   9        1.97        1.01      0.17 o
  -1  -3   9       57.75       61.78      0.65 o
   0  -3   9       80.31       77.45      0.83 o
   1  -3   9        0.51        0.42      0.11 o
   2  -3   9       17.42       13.55      0.33 o
   3  -3   9       19.48       24.11      0.63 o
   4  -3   9       37.16       36.66      0.81 o
   5  -3   9        1.14        0.80      0.25 o
   6  -3   9       11.03       17.57      0.89 o
  -6  -2   9       18.64       17.40      1.17 o
  -5  -2   9       18.37       21.47      0.75 o
  -4  -2   9      118.86      113.65      2.16 o
  -3  -2   9        1.58        1.66      0.26 o
  -2  -2   9      531.96      519.68      4.32 o
  -1  -2   9       44.16       42.25      0.50 o
   0  -2   9      369.32      376.19      3.23 o
   1  -2   9       13.65        9.66      0.26 o
   2  -2   9      129.32      124.20      1.33 o
   3  -2   9        0.02        0.38      0.13 o
   4  -2   9       76.74       70.80      1.17 o
   5  -2   9        0.05       -0.06      0.23 o
   6  -2   9        1.29        0.64      0.39 o
  -6  -1   9        0.22        0.12      0.25 o
  -5  -1   9       40.16       42.15      1.82 o
  -4  -1   9       47.41       49.67      0.90 o
  -3  -1   9      228.09      220.65      2.40 o
  -2  -1   9       91.19       93.65      0.99 o
  -1  -1   9       83.49       87.00      1.00 o
   0  -1   9       24.86       27.49      0.45 o
   1  -1   9        0.26        0.17      0.07 o
   2  -1   9        0.14       -0.05      0.09 o
   3  -1   9        6.69        8.71      0.30 o
   4  -1   9       58.77       59.13      1.03 o
   5  -1   9        5.72        6.56      0.56 o
   6  -1   9        0.00       -0.32      0.32 o
  -6   0   9        1.44        1.44      0.34 o
  -5   0   9        1.19        0.83      0.30 o
  -4   0   9        3.14        2.37      0.34 o
  -3   0   9      106.59      106.34      1.32 o
  -2   0   9       46.82       42.14      0.60 o
  -1   0   9      188.75      169.53      1.73 o
   1   0   9      283.21      278.69      2.65 o
   2   0   9      258.83      251.77      2.22 o
   3   0   9       39.65       37.23      0.55 o
   4   0   9        0.92        1.13      0.68 o
   5   0   9        0.21       -0.28      0.28 o
   6   0   9        4.54        4.33      0.53 o
  -6   1   9       25.19       29.15      0.86 o
  -5   1   9        3.39        2.27      0.31 o
  -4   1   9       76.67       80.56      3.14 o
  -3   1   9        5.25        6.45      0.29 o
  -2   1   9       33.29       31.46      0.51 o
  -1   1   9       62.16       53.91      0.71 o
   0   1   9       98.10       98.83      1.10 o
   1   1   9      127.90      128.91      1.35 o
   2   1   9      233.38      223.43      1.99 o
   3   1   9        5.41        5.28      0.26 o
   4   1   9        0.08       -0.23      0.23 o
   5   1   9        5.17        5.10      0.48 o
   6   1   9       10.91       14.90      0.83 o
  -6   2   9        8.56        9.18      0.77 o
  -5   2   9       12.96       12.64      0.60 o
  -4   2   9        0.40        0.35      0.17 o
  -3   2   9      314.58      289.88      3.11 o
  -2   2   9      105.36       93.33      1.09 o
  -1   2   9       40.61       49.50      0.68 o
   0   2   9      795.91      793.95      7.10 o
   1   2   9      244.16      228.42      2.22 o
   2   2   9       16.56       17.15      0.36 o
   3   2   9       21.18       20.41      0.53 o
   4   2   9        4.15        4.12      0.31 o
   5   2   9        0.45        0.33      0.28 o
  -6   3   9       20.86       24.81      0.90 o
  -5   3   9        9.45       11.23      0.51 o
  -4   3   9        5.16        5.42      0.35 o
  -3   3   9      221.36      215.66      2.41 o
  -2   3   9       33.33       37.58      0.65 o
  -1   3   9        0.08        0.21      0.13 o
   0   3   9      675.70      686.29      6.78 o
   1   3   9      274.97      274.62      2.88 o
   2   3   9      129.88      132.86      1.54 o
   3   3   9       18.66       20.85      0.63 o
   4   3   9       25.58       24.01      0.71 o
   5   3   9        3.43        3.41      0.32 o
  -6   4   9        7.22        7.35      0.54 o
  -5   4   9        2.30        2.59      0.36 o
  -4   4   9       75.19       63.77      0.99 o
  -3   4   9        3.37        2.86      0.26 o
  -2   4   9       17.31       15.65      0.46 o
  -1   4   9      111.45      105.47      1.31 o
   0   4   9        2.29        2.51      0.22 o
   1   4   9       38.20       35.79      0.69 o
   2   4   9       33.87       34.83      0.74 o
   3   4   9        1.63        1.29      0.24 o
   4   4   9        4.76        4.70      0.36 o
   5   4   9        2.34        2.85      0.31 o
  -5   5   9        0.03       -0.13      0.32 o
  -4   5   9       24.79       26.06      0.81 o
  -3   5   9        0.17        0.43      0.24 o
  -2   5   9        1.19        0.63      0.20 o
  -1   5   9       87.80       83.07      1.29 o
   0   5   9       31.59       32.73      0.68 o
   1   5   9       34.55       37.46      1.07 o
   2   5   9       31.54       32.24      0.92 o
   3   5   9        2.53        2.46      0.26 o
   4   5   9       22.15       23.09      0.66 o
  -5   6   9        3.58        2.77      0.51 o
  -4   6   9        6.21        6.78      0.50 o
  -3   6   9        0.08        0.46      0.25 o
  -2   6   9        1.62        1.59      0.27 o
  -1   6   9       67.43       61.39      1.05 o
   0   6   9        0.09        2.05      0.34 o
   1   6   9        0.23        0.29      0.17 o
   2   6   9        7.12        5.26      0.39 o
   3   6   9       15.79       16.15      0.53 o
   4   6   9        0.12       -0.10      0.29 o
  -4   7   9        0.00       -0.15      0.27 o
  -3   7   9        0.14       -0.16      0.28 o
  -2   7   9        3.18        3.27      0.46 o
  -1   7   9        2.59        2.49      0.46 o
   0   7   9       33.47       31.78      0.77 o
   1   7   9        1.72        2.82      0.31 o
   2   7   9       19.15       19.07      0.64 o
   3   7   9       29.39       29.22      1.56 o
  -3   8   9        0.49        0.72      0.46 o
  -2   8   9        3.32        3.72      0.62 o
  -1   8   9       16.10       19.06      1.59 o
   0   8   9       14.63       19.19      0.75 o
   1   8   9        3.27        2.76      0.36 o
   2   8   9        5.65        5.59      0.72 o
  -2   9   9       31.90       32.98      1.43 o
  -1   9   9       30.06       33.00      1.03 o
   0   9   9        0.18        0.55      0.26 o
   1   9   9       15.92       15.35      1.11 o
  -1 -10  10        0.07       -0.07      0.33 o
   0 -10  10        8.46        8.72      0.78 o
   1 -10  10       20.63       19.19      1.11 o
   2 -10  10       13.95       12.90      0.66 o
  -3  -9  10        6.41        5.40      0.59 o
  -2  -9  10       94.48       93.43      2.60 o
  -1  -9  10       19.20       19.78      0.98 o
   0  -9  10        7.43        8.33      0.72 o
   1  -9  10        0.02        0.18      0.20 o
   2  -9  10        0.20        0.55      0.29 o
   3  -9  10        0.64        0.24      0.68 o
  -3  -8  10        0.36        0.26      0.26 o
  -2  -8  10        1.68        1.89      0.39 o
  -1  -8  10        1.56        1.89      0.39 o
   0  -8  10        0.73        1.43      0.39 o
   1  -8  10       22.30       20.45      0.73 o
   2  -8  10        5.66        5.52      0.48 o
   3  -8  10        7.79        7.87      0.62 o
   4  -8  10        1.15        0.66      0.39 o
  -4  -7  10       63.37       61.70      2.02 o
  -3  -7  10      134.72      130.66      3.45 o
  -2  -7  10       66.62       64.57      1.95 o
  -1  -7  10      163.27      167.07      4.17 o
   0  -7  10        0.02       -0.16      0.16 o
   1  -7  10        1.84        2.44      0.55 o
   2  -7  10       20.45       23.70      1.07 o
   3  -7  10        5.16        4.91      0.48 o
   4  -7  10        0.14        0.67      0.34 o
  -5  -6  10        0.00        0.52      0.33 o
  -4  -6  10       26.47       25.96      1.17 o
  -3  -6  10       41.90       39.70      1.43 o
  -2  -6  10        7.60        7.09      0.59 o
  -1  -6  10       58.01       55.68      1.17 o
   0  -6  10       87.55       89.65      1.52 o
   1  -6  10        4.57        3.82      0.37 o
   2  -6  10        6.94        5.89      0.34 o
   3  -6  10        0.02       -0.03      0.17 o
   4  -6  10        8.09        7.97      0.45 o
   5  -6  10        0.93        0.12      0.27 o
  -5  -5  10       42.74       41.78      1.63 o
  -4  -5  10        5.32        8.33      0.72 o
  -3  -5  10      164.27      159.45      4.11 o
  -2  -5  10      215.83      213.75      3.54 o
  -1  -5  10       55.79       54.78      1.27 o
   0  -5  10      157.82      146.50      1.92 o
   1  -5  10      163.65      155.75      1.84 o
   2  -5  10       14.80       10.75      0.45 o
   3  -5  10        8.18        9.32      0.40 o
   4  -5  10        8.09        8.86      0.48 o
   5  -5  10        4.39        6.25      0.57 o
  -5  -4  10        9.81       14.70      0.98 o
  -4  -4  10        4.50        3.42      0.28 o
  -3  -4  10        9.16        9.70      0.45 o
  -2  -4  10      142.96      135.93      2.07 o
  -1  -4  10      104.20       95.78      1.37 o
   0  -4  10        1.11        0.86      0.13 o
   1  -4  10       40.36       35.96      0.57 o
   2  -4  10        3.67        5.45      0.27 o
   3  -4  10       50.57       50.62      0.82 o
   4  -4  10       12.57       13.85      0.49 o
   5  -4  10        0.19       -0.29      0.29 o
  -5  -3  10       41.38       37.00      0.97 o
  -4  -3  10      135.96      134.52      2.46 o
  -3  -3  10       95.08       95.63      1.94 o
  -2  -3  10      264.40      269.58      3.23 o
  -1  -3  10      556.95      552.62      5.05 o
   0  -3  10       22.21       24.95      0.41 o
   1  -3  10       28.89       21.61      0.42 o
   2  -3  10        4.24        4.79      0.23 o
   3  -3  10        2.77        2.64      0.22 o
   4  -3  10       51.61       49.48      0.97 o
   5  -3  10       12.21       10.83      0.73 o
  -6  -2  10       15.06       17.95      0.73 o
  -5  -2  10       10.22        9.52      0.56 o
  -4  -2  10       20.31       23.74      0.78 o
  -3  -2  10      367.47      365.49      4.27 o
  -2  -2  10       64.56       61.75      0.76 o
  -1  -2  10      327.10      318.67      2.59 o
   0  -2  10      128.68      119.59      1.32 o
   1  -2  10        0.25        1.24      0.24 o
   2  -2  10        2.66        2.65      0.20 o
   3  -2  10        0.01        0.27      0.15 o
   4  -2  10        0.23        0.32      0.22 o
   5  -2  10        0.83        1.54      0.33 o
   6  -2  10        7.39        8.25      0.98 o
  -6  -1  10       76.53       80.18      1.83 o
  -5  -1  10       27.53       26.12      0.92 o
  -4  -1  10        0.72        0.36      0.23 o
  -3  -1  10      220.17      203.98      3.28 o
  -2  -1  10       50.47       50.62      0.78 o
  -1  -1  10       39.15       36.00      0.56 o
   0  -1  10       60.28       49.58      0.69 o
   1  -1  10       63.04       65.28      0.74 o
   2  -1  10        7.66        8.25      0.65 o
   3  -1  10      315.11      315.55      3.76 o
   4  -1  10        7.60        6.73      0.71 o
   5  -1  10       16.81       19.16      1.20 o
   6  -1  10        0.00       -0.38      0.62 o
  -6   0  10       17.09       18.98      0.87 o
  -5   0  10        0.52        1.23      0.30 o
  -4   0  10        0.01        0.04      0.24 o
  -3   0  10       74.18       79.80      1.20 o
  -2   0  10       85.10       91.89      1.09 o
  -1   0  10       18.36       14.83      0.34 o
   0   0  10      403.10      416.61      3.88 o
   1   0  10       19.93       17.80      0.37 o
   2   0  10       17.13       18.85      0.34 o
   3   0  10      133.22      132.53      1.82 o
   4   0  10        0.42        0.41      0.26 o
   5   0  10        0.16        0.24      0.30 o
  -6   1  10        1.63        1.69      0.32 o
  -5   1  10      107.75      112.52      2.35 o
  -4   1  10       57.59       51.84      1.13 o
  -3   1  10       14.19       14.09      0.42 o
  -2   1  10      213.24      194.32      2.19 o
  -1   1  10       99.02       97.96      1.13 o
   0   1  10        7.38        8.21      0.27 o
   1   1  10      121.63      125.10      1.35 o
   2   1  10      187.49      183.42      1.70 o
   3   1  10       46.25       46.52      0.95 o
   4   1  10        5.13        4.57      0.48 o
   5   1  10        1.75        0.85      0.42 o
  -6   2  10        0.00       -0.26      0.37 o
  -5   2  10       15.71       17.47      0.69 o
  -4   2  10       65.11       65.83      1.54 o
  -3   2  10        7.39        5.43      0.33 o
  -2   2  10       37.43       39.76      0.70 o
  -1   2  10       96.81       94.94      1.12 o
   0   2  10       34.16       34.05      0.54 o
   1   2  10       38.75       40.18      0.58 o
   2   2  10      251.16      245.19      2.87 o
   3   2  10       33.41       34.70      0.73 o
   4   2  10       10.67       10.44      0.50 o
   5   2  10        3.59        3.11      0.44 o
  -5   3  10        0.28        0.13      0.23 o
  -4   3  10        0.35        0.77      0.23 o
  -3   3  10        0.48        0.17      0.18 o
  -2   3  10       11.40       10.02      0.40 o
  -1   3  10        2.82        2.38      0.18 o
   0   3  10        2.19        2.64      0.21 o
   1   3  10       59.23       63.11      0.91 o
   2   3  10        5.17        5.23      0.28 o
   3   3  10        3.78        3.19      0.31 o
   4   3  10        0.02       -0.03      0.22 o
   5   3  10       11.28       12.71      0.66 o
  -5   4  10        9.79        8.43      0.55 o
  -4   4  10        5.80        4.10      0.30 o
  -3   4  10       48.98       48.25      0.93 o
  -2   4  10       39.23       37.27      0.68 o
  -1   4  10       24.03       21.82      0.50 o
   0   4  10        6.92        8.20      0.44 o
   1   4  10       69.44       63.85      1.04 o
   2   4  10        6.38        8.52      0.88 o
   3   4  10       13.16       14.05      0.56 o
   4   4  10        0.01       -0.11      0.19 o
  -5   5  10        1.97        3.34      0.81 o
  -4   5  10        3.14        1.50      0.38 o
  -3   5  10       58.43       57.73      1.24 o
  -2   5  10        0.02       -0.19      0.19 o
  -1   5  10       33.97       34.68      0.76 o
   0   5  10        0.99        0.99      0.20 o
   1   5  10       12.33       13.97      0.97 o
   2   5  10        7.14        8.61      0.55 o
   3   5  10        0.77        0.13      0.21 o
   4   5  10        2.26        1.80      0.28 o
  -4   6  10       21.10       21.30      0.88 o
  -3   6  10        0.34       -0.17      0.23 o
  -2   6  10       14.44       13.84      0.63 o
  -1   6  10        5.01        5.30      0.51 o
   0   6  10        1.49        0.61      0.35 o
   1   6  10       43.69       42.59      1.17 o
   2   6  10       19.72       20.84      0.78 o
   3   6  10        0.07        0.17      0.19 o
  -4   7  10        3.77        2.23      0.44 o
  -3   7  10        1.29        1.21      0.52 o
  -2   7  10       17.68       19.36      0.87 o
  -1   7  10        1.78        0.72      0.32 o
   0   7  10       34.25       35.84      1.07 o
   1   7  10       34.18       36.10      1.05 o
   2   7  10        1.14        1.93      0.28 o
   3   7  10        4.65        4.45      1.04 o
  -3   8  10       16.68       17.75      0.90 o
  -2   8  10        0.87        0.54      0.34 o
  -1   8  10       10.59       10.01      1.01 o
   0   8  10       71.44       76.47      1.71 o
   1   8  10        0.79        0.88      0.29 o
   2   8  10        7.03        8.00      0.91 o
  -1   9  10       15.26       18.99      0.84 o
   0 -10  11        9.09       10.41      0.85 o
   1 -10  11        0.05        0.20      0.39 o
  -2  -9  11        0.10       -0.07      0.33 o
  -1  -9  11        0.96        0.33      0.33 o
   0  -9  11       32.88       36.05      1.50 o
   1  -9  11       23.18       25.43      1.17 o
   2  -9  11        0.63        0.42      0.42 o
   3  -9  11        0.05        0.73      0.34 o
  -3  -8  11       20.93       15.42      0.91 o
  -2  -8  11       45.15       46.86      1.69 o
  -1  -8  11        7.99        7.94      0.72 o
   0  -8  11       22.34       22.84      0.64 o
   1  -8  11       43.64       45.91      1.72 o
   2  -8  11        1.55        1.04      0.32 o
   3  -8  11       13.19       14.65      1.04 o
  -4  -7  11        0.10        0.33      0.33 o
  -3  -7  11        5.26        7.16      0.72 o
  -2  -7  11        4.03        2.80      0.46 o
  -1  -7  11        0.11        0.00      0.26 o
   0  -7  11       18.32       16.96      0.64 o
   1  -7  11       10.98       11.99      0.62 o
   2  -7  11        1.24        0.56      0.39 o
   3  -7  11        8.26        5.91      0.59 o
   4  -7  11        6.59        7.45      0.68 o
  -4  -6  11      183.10      181.52      4.76 o
  -3  -6  11        2.73        3.90      0.52 o
  -2  -6  11       67.93       69.46      2.15 o
  -1  -6  11      203.62      209.98      3.54 o
   0  -6  11       88.77       90.35      3.65 o
   1  -6  11        0.11       -0.07      0.23 o
   2  -6  11      127.06      121.76      2.57 o
   3  -6  11        0.65        0.49      0.34 o
   4  -6  11        0.51        0.20      0.25 o
  -5  -5  11        1.14        0.98      0.39 o
  -4  -5  11        3.29        4.36      0.59 o
  -3  -5  11       25.26       24.59      0.65 o
  -2  -5  11       26.45       25.51      0.75 o
  -1  -5  11      190.71      185.70      3.25 o
   0  -5  11      150.18      144.27      1.97 o
   1  -5  11        9.60        9.27      0.41 o
   2  -5  11       18.89       21.07      0.72 o
   3  -5  11       15.23       18.40      0.85 o
   4  -5  11        9.59        8.92      0.58 o
   5  -5  11        2.92        4.84      1.04 o
  -5  -4  11       96.35      100.72      3.06 o
  -4  -4  11       42.85       42.54      1.03 o
  -3  -4  11      323.15      309.85      6.07 o
  -2  -4  11      103.19      100.61      1.95 o
  -1  -4  11       42.92       42.68      0.82 o
   0  -4  11      196.69      200.97      2.54 o
   1  -4  11       30.05       31.67      0.63 o
   2  -4  11        4.35        4.86      0.28 o
   3  -4  11        2.29        3.32      0.30 o
   4  -4  11        1.21       -0.17      0.26 o
   5  -4  11       10.05        7.85      0.75 o
  -5  -3  11        0.01       -0.13      0.20 o
  -4  -3  11       17.48       15.51      0.88 o
  -3  -3  11       30.33       30.19      0.89 o
  -2  -3  11        9.57        8.84      0.40 o
  -1  -3  11       96.00       91.45      1.37 o
   0  -3  11      101.05      101.24      1.18 o
   1  -3  11      102.55       89.20      1.08 o
   2  -3  11        0.21        0.67      0.14 o
   3  -3  11       20.06       20.67      0.61 o
   4  -3  11        1.13        0.16      0.24 o
   5  -3  11        0.69       -0.27      0.31 o
  -5  -2  11       62.32       63.36      3.91 o
  -4  -2  11       27.72       27.08      0.89 o
  -3  -2  11        3.80        3.87      0.39 o
  -2  -2  11      797.87      793.32      8.78 o
  -1  -2  11        0.40        0.64      0.15 o
   0  -2  11       57.13       55.58      0.77 o
   1  -2  11       58.04       65.87      0.87 o
   2  -2  11       28.53       27.87      0.51 o
   3  -2  11       14.48       17.90      0.57 o
   4  -2  11       16.81       18.05      0.94 o
   5  -2  11        0.96        0.35      0.30 o
  -5  -1  11       36.97       38.28      2.38 o
  -4  -1  11        1.36        1.79      0.49 o
  -3  -1  11      157.78      154.01      2.37 o
  -2  -1  11       23.81       24.11      0.53 o
  -1  -1  11      124.44      125.45      1.40 o
   0  -1  11        0.01        0.19      0.11 o
   1  -1  11      139.37      133.64      1.31 o
   2  -1  11       22.14       20.45      0.42 o
   3  -1  11        2.62        2.68      0.29 o
   4  -1  11        2.14        2.59      0.59 o
   5  -1  11       18.37       19.76      0.83 o
  -5   0  11        4.07        3.80      0.49 o
  -4   0  11       61.96       59.91      1.24 o
  -3   0  11      242.48      232.48      3.77 o
  -2   0  11       65.07       69.47      1.01 o
  -1   0  11       29.16       28.22      0.51 o
   0   0  11       64.41       67.24      0.87 o
   1   0  11        2.87        3.33      0.20 o
   2   0  11        3.94        3.52      0.23 o
   3   0  11       10.09        9.71      0.53 o
   4   0  11        3.06        3.53      0.40 o
   5   0  11        1.37        0.84      0.39 o
  -5   1  11        0.02        0.20      0.30 o
  -4   1  11        8.67        9.34      0.75 o
  -3   1  11      156.26      160.64      2.13 o
  -2   1  11       59.93       53.71      0.86 o
  -1   1  11       32.57       36.12      0.59 o
   0   1  11       98.57       92.55      1.11 o
   1   1  11       95.83       91.41      1.08 o
   2   1  11       40.30       37.52      0.53 o
   3   1  11       52.33       52.15      0.95 o
   4   1  11       19.19       19.96      0.90 o
   5   1  11        6.28        5.75      0.57 o
  -5   2  11        2.65        2.38      0.36 o
  -4   2  11       54.74       51.76      1.18 o
  -3   2  11        3.10        3.36      0.30 o
  -2   2  11        0.78        0.44      0.16 o
  -1   2  11       40.17       34.53      0.65 o
   0   2  11       33.37       30.50      0.53 o
   1   2  11       52.51       52.91      0.73 o
   2   2  11       56.45       57.47      1.00 o
   3   2  11       48.04       42.86      0.85 o
   4   2  11        0.62        1.13      0.39 o
   5   2  11        0.02       -0.14      0.30 o
  -5   3  11       30.92       32.02      0.83 o
  -4   3  11       26.51       27.10      0.97 o
  -3   3  11       18.72       12.79      0.51 o
  -2   3  11      176.88      170.56      2.03 o
  -1   3  11      153.46      146.71      1.77 o
   0   3  11       22.57       19.48      0.43 o
   1   3  11        3.85        3.22      0.28 o
   2   3  11       45.75       42.15      0.85 o
   3   3  11        1.47        0.79      0.23 o
   4   3  11        2.86        3.34      0.34 o
  -5   4  11        6.68        8.99      0.81 o
  -4   4  11        0.12       -0.19      0.19 o
  -3   4  11       34.45       34.38      0.79 o
  -2   4  11       69.23       70.39      1.19 o
  -1   4  11       18.82       16.95      0.53 o
   0   4  11       13.61       15.04      0.50 o
   1   4  11        5.50        4.45      0.32 o
   2   4  11       26.06       26.24      0.92 o
   3   4  11        4.08        4.59      0.38 o
   4   4  11        1.42        2.20      0.31 o
  -4   5  11       21.89       21.81      0.81 o
  -3   5  11       31.10       29.89      0.89 o
  -2   5  11        4.26        4.66      0.39 o
  -1   5  11       48.03       46.71      1.09 o
   0   5  11      179.01      180.93      2.71 o
   1   5  11       49.99       56.25      1.45 o
   2   5  11        9.40        9.42      0.62 o
   3   5  11       14.72       13.38      0.58 o
   4   5  11        1.61        1.71      0.30 o
  -4   6  11        2.24        3.26      0.41 o
  -3   6  11        3.26        3.63      0.40 o
  -2   6  11       24.99       24.31      1.14 o
  -1   6  11       37.37       41.67      1.24 o
   0   6  11        0.08       -0.07      0.25 o
   1   6  11       16.23       18.02      0.82 o
   2   6  11       10.28       11.09      0.69 o
   3   6  11        5.19        5.25      0.39 o
  -3   7  11        0.32        0.59      0.37 o
  -2   7  11       59.76       60.15      2.02 o
  -1   7  11        9.59        8.90      0.64 o
   0   7  11       19.71       22.20      0.92 o
   1   7  11       13.28       11.89      0.70 o
   2   7  11        5.34        5.21      0.72 o
  -2   8  11        7.33        7.61      1.11 o
  -1   8  11        3.86        3.50      0.55 o
   0   8  11        6.00        7.62      0.78 o
   1   8  11        2.44        2.43      0.37 o
  -1  -9  12       18.38       20.36      1.11 o
   0  -9  12        1.44        1.24      0.46 o
   1  -9  12        5.59        7.19      0.59 o
   2  -9  12       40.36       39.29      2.96 o
  -2  -8  12        4.95        3.64      0.59 o
  -1  -8  12        6.23        6.51      0.72 o
   0  -8  12       12.45       14.82      0.59 o
   1  -8  12        5.59        6.09      0.68 o
   2  -8  12        4.34        4.74      0.52 o
   3  -8  12        0.83        1.14      0.46 o
  -3  -7  12      184.05      195.08      5.02 o
  -2  -7  12       17.98       16.85      0.98 o
  -1  -7  12       32.98       36.99      0.89 o
   0  -7  12      161.66      168.71      3.04 o
   1  -7  12       39.13       37.44      1.13 o
   2  -7  12        3.89        4.92      0.51 o
   3  -7  12       12.90       11.61      1.85 o
   4  -7  12        1.20        1.11      0.41 o
  -4  -6  12        7.84       10.99      0.91 o
  -3  -6  12        3.03        3.71      0.59 o
  -2  -6  12       15.91       14.39      0.53 o
  -1  -6  12       35.17       36.00      0.98 o
   0  -6  12       44.26       47.39      1.53 o
   1  -6  12        3.78        3.77      0.41 o
   2  -6  12       16.01       14.15      0.76 o
   3  -6  12        9.95       15.65      1.07 o
   4  -6  12        2.72        2.86      0.41 o
  -4  -5  12       51.75       52.85      2.02 o
  -3  -5  12       26.92       28.61      0.79 o
  -2  -5  12      195.70      195.20      3.40 o
  -1  -5  12       17.22       15.89      0.88 o
   0  -5  12        0.07        0.20      0.23 o
   1  -5  12       47.20       48.90      0.94 o
   2  -5  12        9.83        7.68      0.49 o
   3  -5  12        2.12        2.63      0.36 o
   4  -5  12       15.62       15.16      0.75 o
  -5  -4  12        1.82        1.44      0.26 o
  -4  -4  12       21.32       21.97      0.73 o
  -3  -4  12       13.91       12.38      0.59 o
  -2  -4  12      110.62      105.45      2.09 o
  -1  -4  12       32.32       34.60      1.01 o
   0  -4  12        0.04       -0.16      0.16 o
   1  -4  12       25.44       22.83      0.66 o
   2  -4  12       46.42       41.92      0.87 o
   3  -4  12        0.01       -0.25      0.25 o
   4  -4  12        0.21        0.57      0.31 o
   5  -4  12        4.74        6.57      1.24 o
  -5  -3  12        2.75        4.29      0.41 o
  -4  -3  12       49.45       46.82      1.21 o
  -3  -3  12       27.47       26.73      0.87 o
  -2  -3  12       85.15       88.11      1.89 o
  -1  -3  12      143.15      139.36      1.93 o
   0  -3  12       10.76       10.28      0.44 o
   1  -3  12       24.29       21.47      0.60 o
   2  -3  12       19.47       21.50      0.48 o
   3  -3  12       36.85       33.66      0.80 o
   4  -3  12       32.62       35.67      1.11 o
   5  -3  12        3.05        3.02      0.57 o
  -5  -2  12       52.72       53.54      3.64 o
  -4  -2  12        0.19        0.20      0.23 o
  -3  -2  12      101.17      101.89      2.12 o
  -2  -2  12       19.75       21.33      0.69 o
  -1  -2  12       12.11       12.03      0.48 o
   0  -2  12       68.44       67.24      0.99 o
   1  -2  12        0.01       -0.12      0.12 o
   2  -2  12        5.32        5.52      0.33 o
   3  -2  12       23.10       27.86      1.04 o
   4  -2  12       19.90       19.49      0.79 o
   5  -2  12        0.08       -0.07      0.30 o
  -5  -1  12        3.99        4.35      0.62 o
  -4  -1  12       10.91       10.00      0.62 o
  -3  -1  12       11.36       11.25      0.54 o
  -2  -1  12      182.92      177.58      2.71 o
  -1  -1  12        1.73        0.81      0.18 o
   0  -1  12        3.39        3.45      0.23 o
   1  -1  12        4.15        4.90      0.25 o
   2  -1  12       23.04       21.89      0.47 o
   3  -1  12        1.57        1.69      0.28 o
   4  -1  12        3.41        4.64      0.45 o
   5  -1  12        0.12       -0.32      0.32 o
  -5   0  12        3.78        4.36      0.50 o
  -4   0  12       47.40       52.88      1.43 o
  -3   0  12       12.04       13.70      0.60 o
  -2   0  12      599.79      600.68      6.78 o
  -1   0  12      173.28      160.76      1.93 o
   0   0  12       60.96       65.41      0.88 o
   1   0  12       93.84       93.67      1.02 o
   2   0  12      100.97      103.27      1.37 o
   3   0  12       31.15       33.32      1.09 o
   4   0  12       13.98       14.99      0.70 o
   5   0  12       11.46       13.68      0.87 o
  -5   1  12        2.71        2.94      0.46 o
  -4   1  12       10.50        8.97      0.55 o
  -3   1  12       60.29       56.54      1.24 o
  -2   1  12       42.90       40.52      0.84 o
  -1   1  12        6.95        6.75      0.33 o
   0   1  12       36.63       34.31      0.59 o
   1   1  12       94.78       93.30      1.14 o
   2   1  12        0.00        0.23      0.20 o
   3   1  12       12.73       12.86      0.65 o
   4   1  12        0.17       -0.33      0.33 o
  -5   2  12        3.59        3.68      0.49 o
  -4   2  12       16.47       19.27      0.74 o
  -3   2  12      190.04      184.67      2.86 o
  -2   2  12        5.21        6.20      0.38 o
  -1   2  12      206.37      203.33      2.35 o
   0   2  12       97.43       95.10      1.16 o
   1   2  12        4.80        4.11      0.26 o
   2   2  12       31.93       32.46      0.75 o
   3   2  12       20.14       19.06      0.68 o
   4   2  12        0.74        0.55      0.37 o
  -5   3  12        1.45        0.83      0.33 o
  -4   3  12        0.29        0.04      0.24 o
  -3   3  12        3.09        5.65      0.46 o
  -2   3  12       38.26       38.64      0.85 o
  -1   3  12       30.70       32.04      0.66 o
   0   3  12        0.32        0.94      0.24 o
   1   3  12       94.01       90.41      1.42 o
   2   3  12        5.99        4.90      0.61 o
   3   3  12        0.04       -0.23      0.23 o
   4   3  12        0.43        0.49      0.25 o
  -4   4  12        0.00        0.39      0.37 o
  -3   4  12       35.16       32.00      0.94 o
  -2   4  12       23.17       25.35      1.08 o
  -1   4  12        1.88        1.90      0.30 o
   0   4  12       58.76       61.06      1.29 o
   1   4  12      143.45      145.70      3.91 o
   2   4  12       36.25       38.38      0.97 o
   3   4  12        5.32        6.91      0.46 o
  -4   5  12        2.13        1.14      0.41 o
  -3   5  12        0.83        1.20      0.31 o
  -2   5  12        7.73        9.00      0.56 o
  -1   5  12        1.69        1.38      0.31 o
   0   5  12       69.59       69.25      1.36 o
   1   5  12        2.14        3.03      0.62 o
   2   5  12        2.67        2.82      0.44 o
   3   5  12        3.66        3.78      0.39 o
  -3   6  12        2.54        3.86      0.41 o
  -2   6  12        0.69        0.33      0.39 o
  -1   6  12       53.90       53.55      1.50 o
   0   6  12       27.82       30.61      1.08 o
   1   6  12        0.83        1.31      0.39 o
   2   6  12        2.29        1.89      0.37 o
  -2   7  12        0.42        0.68      0.37 o
  -1   7  12       27.03       30.74      1.13 o
   0   7  12       33.30       37.55      1.21 o
   1   7  12        2.15        1.79      0.55 o
  -2  -8  13       54.05       59.61      2.15 o
  -1  -8  13       22.83       25.18      1.30 o
   0  -8  13        0.19       -0.08      0.23 o
   1  -8  13       83.13       90.14      2.00 o
   2  -8  13        2.02        2.49      0.44 o
  -3  -7  13        0.08       -0.07      0.33 o
  -2  -7  13       14.98       13.47      1.04 o
  -1  -7  13        0.00       -0.07      0.17 o
   0  -7  13        8.05       10.10      0.62 o
   1  -7  13        1.83        1.64      0.37 o
   2  -7  13        3.67        5.21      0.55 o
   3  -7  13        2.82        1.60      0.62 o
  -3  -6  13       43.44       45.68      1.82 o
  -2  -6  13        3.73        3.74      0.46 o
  -1  -6  13        4.77        4.23      0.39 o
   0  -6  13       18.40       20.22      0.83 o
   1  -6  13       26.12       27.46      0.99 o
   2  -6  13        1.88        2.80      0.59 o
   3  -6  13        0.50        0.39      0.37 o
  -4  -5  13       19.66       24.72      1.37 o
  -3  -5  13       85.32       90.10      1.81 o
  -2  -5  13       35.78       34.01      0.98 o
  -1  -5  13        7.92        7.18      0.53 o
   0  -5  13        2.84        3.32      0.41 o
   1  -5  13        4.85        5.40      0.53 o
   2  -5  13        3.91        2.39      0.35 o
   3  -5  13        9.23       11.55      0.68 o
   4  -5  13        1.68        0.90      0.35 o
  -4  -4  13       12.72       13.24      0.62 o
  -3  -4  13        0.66        0.94      0.28 o
  -2  -4  13        8.21        8.59      0.57 o
  -1  -4  13       10.32        8.78      0.60 o
   0  -4  13       12.97       13.28      0.59 o
   1  -4  13       41.28       38.47      0.86 o
   2  -4  13       16.22       13.89      0.55 o
   3  -4  13        9.42        8.29      0.56 o
   4  -4  13        2.32        2.70      0.53 o
  -4  -3  13      104.70      110.09      2.27 o
  -3  -3  13        1.57        2.10      0.34 o
  -2  -3  13       21.38       23.34      0.90 o
  -1  -3  13       87.96       86.05      1.59 o
   0  -3  13       19.37       19.53      0.60 o
   1  -3  13       77.04       81.22      2.08 o
   2  -3  13        8.65        9.77      0.48 o
   3  -3  13        1.51        1.86      0.36 o
   4  -3  13       37.00       49.24      1.61 o
  -4  -2  13        4.75        3.28      0.44 o
  -3  -2  13        1.14        1.73      0.49 o
  -2  -2  13      107.36      108.34      1.88 o
  -1  -2  13      146.45      146.65      2.36 o
   0  -2  13       90.72       84.51      1.38 o
   1  -2  13       13.82       13.82      0.45 o
   2  -2  13        2.63        3.03      0.27 o
   3  -2  13        6.35        5.99      0.41 o
   4  -2  13        4.73        4.82      0.49 o
  -5  -1  13        0.64        0.85      0.31 o
  -4  -1  13       25.90       26.71      0.99 o
  -3  -1  13       37.80       39.79      1.22 o
  -2  -1  13       33.21       33.48      0.90 o
  -1  -1  13      319.92      314.23      3.85 o
   0  -1  13      135.78      126.20      1.86 o
   1  -1  13        3.34        3.17      0.23 o
   2  -1  13       71.57       79.63      1.34 o
   3  -1  13       63.73       68.27      1.45 o
   4  -1  13        0.59        0.91      0.34 o
  -5   0  13        4.15        6.01      0.88 o
  -4   0  13        0.79        1.35      0.34 o
  -3   0  13        0.14        0.02      0.20 o
  -2   0  13       15.65       13.87      0.84 o
  -1   0  13       12.07       10.72      0.43 o
   0   0  13        0.02        1.54      0.20 o
   1   0  13       31.75       31.78      0.68 o
   2   0  13        2.61        2.01      0.32 o
   3   0  13        0.19       -0.05      0.26 o
   4   0  13        2.62        1.59      0.55 o
  -4   1  13        0.85        1.19      0.30 o
  -3   1  13       12.69        8.99      0.55 o
  -2   1  13      172.19      176.59      2.39 o
  -1   1  13        3.21        4.33      0.29 o
   0   1  13       41.90       45.41      0.82 o
   1   1  13       34.55       33.92      0.81 o
   2   1  13        0.64        0.75      0.27 o
   3   1  13       22.29       24.82      0.86 o
   4   1  13        3.32        2.75      0.48 o
  -4   2  13        6.13        5.98      0.50 o
  -3   2  13       22.28       21.98      0.79 o
  -2   2  13        0.44        1.39      0.24 o
  -1   2  13        7.54        9.00      0.46 o
   0   2  13        2.41        3.55      0.27 o
   1   2  13        0.18        0.47      0.25 o
   2   2  13       29.83       30.93      0.94 o
   3   2  13        0.30        0.07      0.34 o
   4   2  13        2.40        1.30      0.41 o
  -4   3  13       11.56       13.42      0.73 o
  -3   3  13        1.95        2.24      0.34 o
  -2   3  13        0.71        0.76      0.23 o
  -1   3  13        6.73        6.42      0.62 o
   0   3  13       13.70       12.71      0.50 o
   1   3  13       25.25       27.64      0.88 o
   2   3  13       41.14       40.84      1.03 o
   3   3  13        0.02       -0.32      0.32 o
  -4   4  13        0.11        0.07      0.37 o
  -3   4  13        4.59        6.08      0.49 o
  -2   4  13        0.22       -0.07      0.37 o
  -1   4  13       18.81       21.15      0.76 o
   0   4  13        0.06        0.19      0.20 o
   1   4  13        0.12        0.72      0.37 o
   2   4  13       44.29       47.68      1.16 o
   3   4  13        1.51        1.72      0.44 o
  -3   5  13        1.72        1.72      0.33 o
  -2   5  13       10.20       11.56      1.33 o
  -1   5  13        3.49        3.20      0.48 o
   0   5  13       10.27        9.22      0.75 o
   1   5  13       53.85       52.89      1.54 o
   2   5  13        7.69        9.37      0.75 o
  -2   6  13        0.63        0.34      0.30 o
  -1   6  13        0.15       -0.28      0.28 o
   0   6  13        6.40        8.92      0.69 o
   1   6  13       81.45       89.79      2.09 o
   0  -8  14        7.09        8.18      0.56 o
   1  -8  14       24.18       31.17      1.50 o
  -2  -7  14       57.02       55.45      2.15 o
  -1  -7  14        0.37        0.07      0.22 o
   0  -7  14        5.03        4.32      0.45 o
   1  -7  14        0.09        0.39      0.32 o
   2  -7  14        2.36        3.35      0.51 o
  -3  -6  14        1.30        1.56      0.52 o
  -2  -6  14       60.02       58.31      1.85 o
  -1  -6  14       34.60       35.27      1.07 o
   0  -6  14       42.06       40.56      2.18 o
   1  -6  14        5.59        7.25      0.62 o
   2  -6  14       19.90       21.82      1.82 o
   3  -6  14        1.83        3.04      0.51 o
  -3  -5  14       16.98       18.08      0.72 o
  -2  -5  14        2.80        2.56      0.37 o
  -1  -5  14        4.65        6.04      0.53 o
   0  -5  14        0.00        0.26      0.28 o
   1  -5  14        0.77        0.50      0.34 o
   2  -5  14       16.83       12.59      0.82 o
   3  -5  14        1.29        0.76      0.31 o
  -3  -4  14       92.97       92.78      1.99 o
  -2  -4  14        0.24        0.28      0.25 o
  -1  -4  14       46.85       47.26      1.33 o
   0  -4  14       36.91       38.49      1.37 o
   1  -4  14        1.48        2.52      0.35 o
   2  -4  14       30.57       35.37      1.01 o
   3  -4  14        2.82        2.29      0.37 o
  -4  -3  14        7.47        8.40      0.61 o
  -3  -3  14        9.74        6.45      0.72 o
  -2  -3  14        1.29        1.70      0.49 o
  -1  -3  14       29.36       29.58      1.46 o
   0  -3  14       18.23       18.07      0.71 o
   1  -3  14       25.89       22.10      0.74 o
   2  -3  14        2.16        2.34      0.38 o
   3  -3  14        0.68        0.25      0.29 o
   4  -3  14        2.10        1.56      0.46 o
  -4  -2  14       11.87       12.80      0.73 o
  -3  -2  14       28.60       31.31      1.08 o
  -2  -2  14      100.99       98.80      2.19 o
  -1  -2  14        0.57        1.39      0.29 o
   0  -2  14        4.26        5.63      0.46 o
   1  -2  14       89.62       86.16      1.44 o
   2  -2  14        0.20        0.23      0.27 o
   3  -2  14        3.26        2.91      0.53 o
   4  -2  14       15.77       17.55      1.66 o
  -4  -1  14        0.11        0.00      0.28 o
  -3  -1  14        0.09        0.26      0.28 o
  -2  -1  14        0.03        0.30      0.24 o
  -1  -1  14        6.72        6.17      0.47 o
   0  -1  14        6.34        5.71      0.40 o
   1  -1  14       12.99       11.87      0.46 o
   2  -1  14        2.24        1.29      0.27 o
   3  -1  14       17.49       22.75      0.86 o
   4  -1  14        0.49        0.80      0.33 o
  -4   0  14       64.47       65.39      2.12 o
  -3   0  14        0.61        0.49      0.25 o
  -2   0  14        5.97        4.26      0.40 o
  -1   0  14        8.07        9.12      0.56 o
   0   0  14       29.19       29.76      0.68 o
   1   0  14        1.70        2.79      0.27 o
   2   0  14        0.61        0.94      0.30 o
   3   0  14        0.46        0.78      0.31 o
   4   0  14        2.48        3.07      0.53 o
  -4   1  14        8.12        8.27      0.69 o
  -3   1  14        3.81        3.51      0.39 o
  -2   1  14       23.09       21.11      0.78 o
  -1   1  14        6.54        7.96      0.45 o
   0   1  14       44.36       43.05      0.82 o
   1   1  14        0.05        0.03      0.31 o
   2   1  14        5.64        5.45      0.47 o
   3   1  14        0.73        1.68      0.52 o
  -4   2  14        2.76        1.48      0.35 o
  -3   2  14       71.22       73.42      1.56 o
  -2   2  14        3.02        3.06      0.38 o
  -1   2  14        4.46        3.38      0.34 o
   0   2  14        1.99        1.39      0.24 o
   1   2  14        5.20        6.12      0.66 o
   2   2  14        0.17       -0.11      0.26 o
   3   2  14        7.31        8.34      0.73 o
  -3   3  14        1.16        2.99      0.53 o
  -2   3  14       40.60       44.50      1.16 o
  -1   3  14        0.36        0.22      0.26 o
   0   3  14       24.44       25.77      0.94 o
   1   3  14        0.06        0.09      0.26 o
   2   3  14        2.34        2.41      0.46 o
   3   3  14       14.72       16.63      0.97 o
  -3   4  14        0.61        1.11      0.41 o
  -2   4  14        5.96        4.68      0.45 o
  -1   4  14        6.75        5.58      0.47 o
   0   4  14        0.02        0.07      0.39 o
   1   4  14        2.85        1.97      0.41 o
   2   4  14       37.88       40.82      1.82 o
  -2   5  14        5.55        4.80      0.47 o
  -1   5  14        2.49        3.48      0.62 o
   0   5  14        0.03        0.19      0.30 o
   1   5  14        0.70        1.80      0.44 o
   0  -7  15       15.41       14.40      1.24 o
  -2  -6  15        8.99       10.67      0.72 o
  -1  -6  15        3.75        2.64      0.39 o
   0  -6  15       34.15       38.87      1.26 o
   1  -6  15        0.01       -0.37      0.55 o
   2  -6  15       14.71       19.55      1.03 o
  -2  -5  15       35.45       36.23      1.14 o
  -1  -5  15        6.32        5.01      0.68 o
   0  -5  15       35.97       42.88      1.36 o
   1  -5  15       22.99       25.63      1.24 o
   2  -5  15        3.43        4.38      0.60 o
  -3  -4  15        1.55        2.32      0.39 o
  -2  -4  15        3.04        2.44      0.41 o
  -1  -4  15       74.32       75.83      1.86 o
   0  -4  15       12.15       11.98      2.83 o
   1  -4  15        1.97        1.58      0.41 o
   2  -4  15        1.89        3.22      0.41 o
   3  -4  15        0.05        0.13      0.30 o
  -3  -3  15        6.86        6.12      0.57 o
  -2  -3  15        5.96        6.55      0.60 o
  -1  -3  15       64.95       70.04      1.79 o
   0  -3  15       12.88       16.17      0.71 o
   1  -3  15        0.98        0.25      0.27 o
   2  -3  15       26.58       26.63      0.95 o
   3  -3  15        0.69        1.08      0.52 o
  -3  -2  15        0.16        0.68      0.32 o
  -2  -2  15       25.33       25.10      1.03 o
  -1  -2  15        1.65        1.45      0.30 o
   0  -2  15        9.23       10.25      0.61 o
   1  -2  15        8.13        7.12      0.73 o
   2  -2  15        3.59        3.54      0.84 o
   3  -2  15        4.50        5.76      0.69 o
  -3  -1  15       76.96       78.70      1.96 o
  -2  -1  15       18.29       16.09      0.71 o
  -1  -1  15        8.86        5.95      0.49 o
   0  -1  15        9.10       12.41      0.69 o
   1  -1  15       35.40       34.25      1.02 o
   2  -1  15        1.22        0.23      0.37 o
   3  -1  15        0.50        1.20      0.72 o
  -3   0  15       73.64       78.30      2.08 o
  -2   0  15        0.21        0.11      0.26 o
  -1   0  15        0.69        0.65      0.45 o
   0   0  15        5.87       10.54      1.21 o
   1   0  15       19.92       21.55      0.82 o
   2   0  15        4.03        3.87      0.45 o
   3   0  15        0.49        0.94      0.34 o
  -3   1  15       11.88       10.94      0.97 o
  -2   1  15       39.13       40.65      1.39 o
  -1   1  15       68.25       67.96      1.49 o
   0   1  15        0.03       -0.25      0.25 o
   1   1  15        1.61        2.64      0.38 o
   2   1  15       12.67       12.35      0.71 o
   3   1  15        1.95        2.92      0.53 o
  -3   2  15        2.07        1.20      0.62 o
  -2   2  15       20.13       22.94      1.08 o
  -1   2  15       26.96       28.37      0.93 o
   0   2  15        1.21        1.34      0.33 o
   1   2  15        0.74        1.10      0.32 o
   2   2  15       16.46       20.18      1.03 o
  -2   3  15       13.76       12.99      0.90 o
  -1   3  15        4.72        4.05      0.42 o
   0   3  15        3.60        2.27      0.36 o
   1   3  15        8.02        8.75      0.76 o
   2   3  15        1.46        2.36      0.51 o
  -2   4  15        4.27        4.29      0.85 o
  -1   4  15        5.55        6.60      0.53 o
   0   4  15        6.00        5.91      0.60 o
   1   4  15        4.37        3.60      0.53 o
  -1  -5  16        1.17        1.24      0.42 o
   0  -5  16        7.84        8.09      0.69 o
   1  -5  16        0.00        0.26      0.37 o
  -2  -4  16       16.04       17.78      0.87 o
  -1  -4  16        1.29        1.98      0.39 o
   0  -4  16       33.29       42.18      1.40 o
   1  -4  16       37.12       38.54      1.40 o
   2  -4  16        2.23        4.03      0.91 o
  -2  -3  16        7.21        6.44      0.60 o
  -1  -3  16        3.29        3.69      0.59 o
   0  -3  16       26.14       28.44      1.27 o
   1  -3  16        9.53       11.74      0.87 o
   2  -3  16        0.20       -0.26      0.26 o
  -2  -2  16       24.81       28.09      1.82 o
  -1  -2  16       65.19       66.56      3.58 o
   0  -2  16        2.25        0.99      0.31 o
   1  -2  16       27.43       33.15      1.40 o
   2  -2  16        4.98        4.01      0.60 o
  -2  -1  16       13.47       15.37      0.90 o
  -1  -1  16       16.97       20.24      0.84 o
   0  -1  16        8.48        6.98      0.54 o
   1  -1  16        1.26        1.11      0.55 o
   2  -1  16       10.30       10.48      0.87 o
  -2   0  16        9.31        9.18      0.63 o
  -1   0  16        3.62        3.05      0.40 o
   0   0  16       71.43       70.56      1.98 o
   1   0  16        0.38       -0.26      0.32 o
   2   0  16        0.23       -0.09      0.39 o
  -2   1  16        7.90        8.37      0.61 o
  -1   1  16       22.17       21.95      1.13 o
   0   1  16       11.42       11.12      0.85 o
   1   1  16        0.75        1.21      0.39 o
  -2   2  16       16.01       11.84      1.30 o
  -1   2  16       18.75       18.15      1.03 o
   0   2  16        0.13        0.37      0.29 o
   1   2  16        0.90        1.05      0.33 o
   0  -2  17        1.36        3.38      0.49 o
   0  -1  17        3.47        3.99      0.60 o
 
